# Supplementary material for: DNA polymerase ε harmonizes topological states and R-loops formation to maintain genome integrity in Arabidopsis
Source: Nat Commun. 2023 Nov 27;14:7763. doi: 10.1038/s41467-023-43680-7 (PMC10682485; doi:10.1038/s41467-023-43680-7)
Supplement: Supplementary file 4 — Supplementary Data 1 [file 41467_2023_43680_MOESM4_ESM.xlsx]

## Sheet: Sheet1
Supplemental Data 1. Oligos used for genotyping, DRIP-qPCR, EMSA and DNA synthesis.
Oligo name	Sequence (5’ to 3’)
atm_LP	TGACCAAACAAAATCGTTAGCCTG
atm_RP	CGAGGGTGTAGCCATATTCAC
rad52_LP	AGGCAAGAAGGCAAAGAACTC
rad52_RP	CAAGCACTTTCGTTTTCAGATG
ku70_LP	TACTTTGTTGTTTCGGGTGCAG
ku70_RP	CTCTTGGCAAGTACACGCTTC
pol2aL473F_LP	GATGCTGTTGCAACTTATTACCT
pol2aL473F_RP	ATACCTCAACCATCAGAAGCATTTCACTAA
abo4-1_LP	GCTGACCCTGAGAAATTCTACC
abo4-1_RP	CTGGTTGGAATGTCAGATCTGAAAACC
til1-4_LP	ATGGTCCCTGATGAGGTTTTACGCTAA
til1-4_RP	GAATGTGTCACACAGTAAAGATTGC
rnh2a_LP	CTAACTTTGCGAGCATCTTGG
rnh2a_RP	GGAAGGGGTCCTGTTCTAGG
SALK_LB	GCGTGGACCGCTTGCTGCAACT
SAIL_LB	GCCTTTTCAGAAATGGATAAATAGCCTTGCTTCC
GK_LB	ATAATAACGCTGCGGACATCTACATT
DRIP-origin1-LP	ccaaaagcccttttctcctt
DRIP-origin1-RP	tatagaaagaacaaaaggcacg
DRIP-origin2-LP	cgagagattgggataaggatg
DRIP-origin2-RP	cacttcagacactgacctct
DRIP-origin3-LP	cgagacgggtagaggaattg
DRIP-origin3-RP	cttctttctccggtctccgc
RDH-RNA	5’FAM-UAACACUACGUUGACCCGGUAGGUAUACCGACAUGUG
RDH-DNA	CACATGTCGGTATACCTACCGGGTCAACGTAGTGTTA
Pole-Template-1	GGGGGGGGGGGGGGGGGGGGGGGGGGGATT
Pole-Primer-1	AATCCCCCCC
Pole-Template-2	GGGGGGGGGGGGGGGGGGGGGGGGGGGTCAG
Pole-Primer-2	CTGACCCCCC
Pole-Template-3	CCCCCCCCCCCCCCCCCCCCCCCCCCCCCCCCTCAG
Pole-Primer-3	CTGAGGGGG
