# Supplementary material for: DNA polymerase ε harmonizes topological states and R-loops formation to maintain genome integrity in Arabidopsis
Source: Nat Commun. 2023 Nov 27;14:7763. doi: 10.1038/s41467-023-43680-7 (PMC10682485; doi:10.1038/s41467-023-43680-7)
Supplement: Supplementary file 6 — Source Data [file 41467_2023_43680_MOESM6_ESM.xlsx]

## Sheet: Fig1c _S9.6 slot blot
Data for Fig 1c
S9.6 signal		Rep1	Rep2	Rep3
	atm DMSO	1.59739	1.55657	1.62603
	Col-0 DMSO	1.00788	0.971275	1.02085
	atm CPT	2.68345	2.60395	2.76505
	Col-0 CPT	1.4568	1.4148	1.47541
	RNase H	0.0448674	0.0448674	0.0448674
p-value		atm DMSO	Col-0 DMSO	atm CPT
	atm DMSO
	Col-0 DMSO	<0.0001
	atm CPT	<0.0001
	Col-0 CPT		<0.0001	<0.0001

## Sheet: Fig1d_γH2AX WB
Data for Fig 1d
γH2AX/CBB signal		Relative values to Col-0 DMSO (control)
		Rep1	Rep2	Rep3
	Col-0 DMSO	0.986101	0.999231	1.01467
	atm DMSO	0.793383	0.822361	0.84402
	Col-0 CPT	1.08688	1.09135	1.13937
	atm CPT	0.980086	1.00882	1.04576
p-value		Col-0 DMSO	atm DMSO	Col-0 CPT
	Col-0 DMSO
	atm DMSO	0.0101
	Col-0 CPT	0.0651
	atm CPT		0.0097	0.1475
uncroped figure

## Sheet: Fig2b_root length
Data for Fig 2b
Root length(cm)		DMSO				CPT				ES+CPT
		Col-0 1AWT	Col-0 1AD160N	atm 1AWT	atm 1AD160N	Col-0 1AWT	Col-0 1AD160N	atm 1AWT	atm 1AD160N	Col-0 1AWT	Col-0 1AD160N	atm 1AWT	atm 1AD160N
	Root1	5.69269	6.21464	5.21784	5.65209	2.425	2.73	0.2625	0.2675	2.995	1.495	0.6525	0.1925
	Root2	5.78529	6.47694	6.71389	5.65281	2.425	2.5075	0.2725	0.2725	3.0075	1.68	0.6825	0.2025
	Root3	5.8774	6.74571	7.02454	6.00029	2.6275	2.7125	0.2725	0.2875	3.1475	2.115	0.6875	0.215
	Root4	6.5552	6.93893	7.12022	6.67092	2.8875	3.3275	0.2775	0.2875	3.215	2.1725	0.7375	0.25
	Root5	7.06454	6.97429	7.33114	7.28015	3.385	3.3675	0.28	0.295	3.4425	2.2175	0.7425	0.2525
	Root6	7.19565	7.07515	7.46046	7.42248	3.59	3.4625	0.2875	0.295	3.665	2.275	0.7525	0.26
	Root7	7.22032	7.44442	7.73327	7.47986	4.02	3.4975	0.2875	0.3225	4.3225	2.3425	0.775	0.1775
	Root8	7.34963	7.5069	7.7799	7.48014	4.0675	3.73	0.295	0.3225	4.345	2.405	0.805	0.1825
	Root9	7.61757	7.57587	7.80075	7.77304	4.17	3.765	0.3275	0.2575	4.445	2.4125	0.83	0.2025
	Root10	7.78	7.59976	5.80609	7.864	4.775	3.97	0.3375	0.26	4.5575	2.53	0.9175	0.215
	Root11	7.78544	7.72587	8.06022	7.9259	4.8275	4.5325	0.295	0.2625	4.625	2.53	0.9725	0.215
	Root12	7.88816	7.73272	8.15451	8.18607	4.9325	4.625	0.305	0.2725	4.7225	2.635	0.975	0.225
	Root13	8.02823	7.78337	8.254	8.37128	5.055	4.7225	0.3075	0.28	4.7825	2.68	1.0875	0.2375
	Root14	8.1393	8.06211	8.41709	8.50796		5.33	0.3125	0.2825		2.8	1.255	0.24
	Root15	8.35764	8.24141		8.65121			0.3275	0.375		3.0425	1.3125	0.24
	Root16	8.56906										1.3825	0.2525
p-value			CPT
			Col-0 1AWT	Col-0 1AD160N	atm 1AWT	atm 1AD160N
	ES+CPT	Col-0 1AWT	0.0483
		Col-0 1AD160N		<0.0001
		atm 1AWT			0.0037
		atm 1AD160N				0.2997

## Sheet: Fig2c_FLAG-WB
Data for Fig 2C
uncroped figure

## Sheet: Fig2e-f_S9.6 & γH2AX IF
Data for Fig 2e-f
S9.6 intensity	DMSO				CPT				ES+CPT					γH2AX intensity	DMSO				CPT				ES+CPT					p-value	Fig 2e		CPT
	Col-0 1AWT	Col-0 1AD160N	atm 1AWT	atm 1AD160N	Col-0 1AWT	Col-0 1AD160N	atm 1AWT	atm 1AD160N	Col-0 1AWT	Col-0 1AD160N	atm 1AWT	atm 1AD160N			Col-0 1AWT	Col-0 1AD160N	atm 1AWT	atm 1AD160N	Col-0 1AWT	Col-0 1AD160N	atm 1AWT	atm 1AD160N	Col-0 1AWT	Col-0 1AD160N	atm 1AWT	atm 1AD160N					Col-0 1AWT	Col-0 1AD160N	atm 1AWT	atm 1AD160N
	15.855	9.654	21.695	16.947	31.048	24.51	8.052	41.911	7.183	33.112	15.756	22.119			27.619	25.582	53.892	64.58	57.381	63.924	8.221	67.051	17.245	45.164	17.467	62.566			ES+CPT	Col-0 1AWT	<0.0001
	17.003	10.902	23.874	18.552	32.306	27.483	24.917	45.11	12.341	33.117	16.484	47.722			27.23	20.349	47.222	45.097	42.847	60.497	95.803	75.625	20.315	70.146	25.881	68.736				Col-0 1AD160N		0.1571
	18.587	14.537	26.66	29.152	34.119	30.851	33.973	45.824	13.411	33.508	18.577	49.689			34.082	23.305	60.509	59.728	67.152	51.08	88.32	69.012	55.813	58.864	23.613	49.913				atm 1AWT			<0.0001
	19.693	16.865	27.814	30.561	39.221	37.617	35.722	48.5	14.322	35.535	19.09	49.737			27.639	21.459	65.867	35.073	70.296	62.395	105.062	60.668	18.725	74.91	34.741	48.366				atm 1AD160N				<0.0001
	20.25	17.708	27.942	31.216	39.356	39.47	39.033	49.621	14.667	36.002	19.11	55.203			43.345	32.177	32.483	42.695	68.443	62.786	84.138	87.509	6.903	66.635	19.553	72.038
	20.404	18.289	28.79	32.959	41.541	39.979	44.878	50.74	14.68	36.284	19.161	55.243			34.61	9.37	45.544	58.56	51.284	48.316	99.317	71.661	19.99	47.119	26.903	72.614			Fig 2f		CPT
	20.582	19.783	29.387	34.121	42.476	40.361	46.822	51.47	15.15	36.548	19.309	58.026			31.599	17.497	59.011	73.01	53.004	39.176	66.91	62.236	34	43.53	22.016	67.138					Col-0 1AWT	Col-0 1AD160N	atm 1AWT	atm 1AD160N
	21.297	19.877	32.483	34.547	42.905	42.435	48.373	57.567	16.201	38.98	19.897	59.378			25.256	23.432	65.163	59.474	44.132	32.679	94.03	75.787	21.309	58.982	12.628	86.49			ES+CPT	Col-0 1AWT	<0.0001
	21.855	19.981	33.644	35.073	43.415	42.451	48.734	58.25	17.657	39.106	20.122	63.771			38.302	13.396	53.825	55.542	56.104	48.096	63.031	68.05	22.539	65.374	23.238	85.573				Col-0 1AD160N		0.0041
	22.849	20.493	34.415	35.357	45.655	44.004	55.997	59.811	18.487	39.357	20.231	69.117			34.709	14.373	64.554	44.613	49.056	58.635	75.49	57.52	30.778	51.971	23.054	74.786				atm 1AWT			<0.0001
	22.956	21.009	34.75	37.729	46.832	45	56.769	60.153	18.843	40.349	20.394	69.804			28.974	21.109	36.152	46.583	66.717	54.412	83.514	56.231	28.814	74.136	18.123	83.345				atm 1AD160N				<0.0001
	23.378	21.458	36.152	38.839	47.159	46.654	56.984	63.402	19.095	40.891	20.643	70.084			20.469	24.626	61.856	29.152	49.275	60.22	53.261	52.53	27.47	87.344	18.753	73.224
	23.778	21.734	36.523	38.891	48.375	48.363	59.242	63.588	19.155	40.908	20.663	74.654			36.306	4.223	60.694	66.239	59.218	39.828	68.835	48.843	20.75	63.591	31.085	52.552
	24.125	21.78	37.422	40.609	48.809	49.06	61.298	63.652	19.684	41.336	20.677	74.998			33.607	19.019	57.386	51.361	54.672	61.806	71.971	79.379	24.656	48.089	32.505	77.124
	24.947	21.839	37.86	42.695	48.896	49.171	62.262	64.09	19.716	41.363	20.72	76.899			26.706	9.025	37.422	57.094	55.461	47.744	74.889	62.653	18.161	52.152	25.92	87.21
	25.482	22.431	38.44	43.128	49.533	50.729	63.394	64.529	20.541	41.458	20.878	77.147			26.756	12.031	51.418	86.143	50.122	59.104	78.179	58.296	19.584	54.805	18.69	69.707
	25.844	22.865	39.257	44.263	49.711	51.92	71.22	65.292	20.807	42.319	21.029	77.709			33.525	25.239	59.175	70.892	54.333	34.038	62.853	60.818	23.098	52.157	28.47	72.572
	26.031	23.018	39.899	44.613	50.114	52.799	71.469	65.639	20.958	42.392	21.039	82.089			31.679	24.464	55.799	57.822	42.732	41.017	62.695	61.721	11.993	54.676	30.482	88.239
	26.17	23.427	41.614	45.097	50.393	53.191	71.753	65.787	21.303	43.083	21.225	83.35			39.391	18.558	42.523	31.216	34.182	53.418	60.77	63.079	21.316	76.236	17.934	88.739
	26.758	23.576	42.095	45.572	50.491	53.565	71.912	66.3	21.317	43.898	21.27	84.043			32.989	9.496	58.569	35.357	51.737	52.674	57.568	62.76	19.945	60.626	23.449	94.002
	27.143	24.452	42.253	45.936	51.063	53.661	72.339	66.464	21.328	43.934	21.659	84.558			22.174	31.254	34.415	75.517	50.594	46.104	56.137	55.813	16.456	57.43	23.814	74.219
	27.498	26.429	42.523	46.49	51.49	54.643	73.167	66.672	22.88	44.376	21.899	84.789			20.628	30.707	26.66	50.652	56.815	66.068	59.645	53.632	17.646	80.799	26.47	68.718
	27.934	26.471	42.653	46.583	51.872	54.858	73.534	66.676	23.47	44.734	22.255	87.24			23.365	13.26	66.332	57.613	41.081	76.309	88.618	53.39	15.022	46.031	19.879	68.945
	28.174	26.783	43.181	47.623	51.873	55.429	74.427	69.496	23.634	44.872	22.348	88.576			26.634	13.966	42.253	63.6	67.419	62.915	72.088	62.85	22.606	53.535	18.652	89.871
	28.71	28.123	43.275	48.325	51.875	55.62	74.49	69.711	23.657	45.385	22.404	88.87			27.993	14.887	54.813	65.469	49.174	68.163	83.068	62.28	19.939	49.314	17.361	72.358
	28.846	28.356	44.386	49.369	51.895	56.028	75	70.127	23.74	45.629	22.935	89.495			33.356	22.661	43.181	50.271	43.846	50.962	96.2	53.667	15.414	56.416	16.147	67.123
	28.895	28.416	45.544	49.434	52.348	56.18	75.444	70.958	23.806	45.903	22.966	91.761			72.01	22.189	51.21	53.629	46.786	60.996	78.5	54.788	19.057	71.831	15.479	65.285
	29.848	28.903	46.43	49.581	52.565	56.422	76.471	71.008	23.96	46.014	23.299	91.979			34.21	29.98	62.047	55.952	32.058	58.902	113.353	66.25	40.051	52.595	12.256	103.131
	31.464	29.382	46.653	49.829	52.991	57.004	76.716	71.133	24.384	46.047	23.398	92.004			65.468	14.601	65.509	40.609	57.643	70.294	92.912	64.446	27.677	50.981	23.022	77.666
	32.027	29.398	46.956	50.241	53.027	57.402	77.208	71.815	24.444	46.294	23.506	92.295			33.425	26.534	64.22	63.876	60.88	44.112	103.901	63.212	20.567	56.14	20.247	79.688
	32.673	30.066	47.222	50.271	53.319	57.642	77.71	71.849	24.51	46.364	23.653	93.15			33.867	27.95	57.602	49.434	54.695	48.768	75.885	85.026	26.299	51.951	18.944	61.266
	32.964	30.734	47.84	50.334	53.977	58.627	77.733	73.412	24.656	46.941	24.117	93.292			31.037	22.108	61.597	54.067	64.452	39.915	59.968	57.651	19.479	57.766	14.369	58.047
	33.896	31.44	47.891	50.652	54.317	58.858	77.748	74.804	24.854	47.206	24.197	94.025			23.764	13.867	63.693	65.063	49.626	81.738	71.143	61.11	21.81	53.214	27.929	69.209
	33.951	31.757	48.224	50.843	54.475	59.809	77.842	74.904	25.361	47.237	24.266	94.688			28.165	14.251	59.894	64.304	38.441	58.484	66.983	65.468	33.976	61.258	30.235	53.052
	33.955	32.58	50.278	51.361	54.494	59.856	77.882	75.19	25.805	47.416	24.626	95.075			29.341	21.722	68.121	65.813	69.766	46.255	90.232	54.712	7.068	53.711	27.855	59.129
	33.968	32.771	51.21	52.111	55.755	59.938	78.343	75.412	26.013	47.531	24.725	95.149			34.477	25.146	54.926	65.308	76.813	42.795	72.149	82.247	12.854	41.48	20.539	60.742
	34.092	32.922	51.343	53.097	55.776	60.221	78.431	75.902	26.846	47.984	24.742	95.664			34.049	24.295	57.789	60.268	69.223	41.1	89.955	93.243	34.438	72.79	20.341	59.613
	34.525	33.002	51.418	53.629	55.932	60.326	79.531	75.994	27.111	48.253	24.784	95.975			39.025	14.107	68.071	49.369	64.271	34.99	75.037	74.319	16.37	51.542	27.823	66.191
	34.921	33.933	51.98	54.067	56.183	60.364	79.735	76.353	27.667	48.624	24.895	96.859			27.5	26.014	36.523	47.623	66.625	49.481	60.314	46.288	17.131	59.211	30.052	64.373
	35.057	34.213	52.201	55.542	56.304	60.525	79.982	76.379	27.675	48.855	25.016	97.715			18.579	26.812	53.377	49.581	59.12	65.36	95.186	74.523	15.932	67.566	21.514	57.267
	35.368	35.488	52.598	55.952	56.334	60.592	80.685	77.438	27.971	49.283	25.253	98.091			19.864	29.324	34.75	62.627	69.176	40.239	69.813	39.435	7.064	48.783	16.629	78.829
	35.759	35.604	53.377	57.094	56.818	61.096	80.883	77.523	28.022	50.009	25.305	99.031			15.799	28.753	63.654	53.097	50.121	55.631	63.91	79.406	21.516	40.081	15.865	58.908
	36.095	35.76	53.431	57.613	56.969	61.507	81.071	77.82	28.039	51	25.318	99.464			13.022	26.593	47.891	49.829	43.569	42.359	63.687	106.766	15.99	72.906	24.11	67.762
	36.159	35.761	53.528	57.822	57.129	61.902	81.532	77.978	28.307	51.391	25.401	100.313			24.144	24.815	64.385	65.863	45.269	77.675	70.938	65.713	9.707	63.371	34.845	83.218
	36.286	35.87	53.809	58.56	57.239	61.968	82.172	77.987	29.591	51.663	25.421	100.374			26.522	33.955	69.418	67.224	52.296	44.987	87.852	93.884	17.191	50.905	24.545	49.358
	36.356	35.924	53.818	59.474	57.39	62.049	82.382	78.178	29.616	52.718	25.506	100.673			17.842	24.702	53.809	66.227	65.363	63.892	66.875	70.547	34.53	41.256	18.421	50.841
	37.171	35.966	53.825	59.511	57.849	62.224	84.128	78.266	29.723	53.219	25.715	100.885			16.16	25.934	63.243	69.197	69.336	46.198	66.496	60.336	32.058	55.17	19.171	67.53
	37.653	36.165	53.892	59.728	57.942	62.955	84.543	79.382	29.95	53.302	25.723	101.178			19.019	21.771	59.619	43.128	46.275	60.593	69.793	85.206	25.186	53.919	21.868	66.197
	37.979	36.942	54.14	60.216	58.05	63.471	84.784	79.746	29.979	53.799	25.765	102.401			96.579	30.178	62.993	60.516	46.031	62.725	67.447	56.068	19.643	63.574	22.521	77.68
	38.162	37.618	54.813	60.268	58.066	63.533	85.386	79.828	31.11	54.534	26.331	103.578			19.069	34.041	72.135	62.538	77.698	42.954	83.346	73.04	35.653	74.145	31.807	77.529
	38.187	37.845	54.926	60.469	58.284	63.727	85.807	79.958	31.619	54.715	26.468	104.266			23.289	27.671	27.942	80.72	71.587	71.31	89.881	53.641	43.671	70.5	24.634	36.663
	38.679	37.959	55.799	60.516	58.791	63.739	85.81	80.002	32.269	54.98	26.515	104.761			22.723	14.216	53.431	60.216	50.937	43.966	45.183	80.429	15.975	53.308	19.788	36.094
	38.835	38.546	55.882	62.538	58.906	64.101	86.161	80.291	32.613	55.254	26.614	104.765			53.414	22.39	66.19	63.587	38.171	52.106	45.808	61.967	29.258	59.959	14.851	55.164
	38.892	38.608	56.136	62.627	60.07	64.551	86.986	80.633	32.614	55.269	26.692	105.522			46.2	25.28	59.375	38.891	63.667	36.036	59.846	69.358	19.885	56.012	20.392	40.853
	39.109	38.692	56.719	63.587	60.281	64.558	87.306	81.37	32.738	55.476	26.699	105.572			26.188	17.021	44.386	69.951	63.806	51.036	61.77	65.534	21.821	52.503	15.72	20.333
	39.208	38.784	57.386	63.6	60.338	64.853	87.441	81.371	32.742	56.593	26.798	106.04			15.421	26.277	48.224	77.83	45.2	50.36	62.854	57.244	18.268	49.932	24.705	96.897
	39.959	39.057	57.543	63.876	60.367	64.996	87.9	81.444	33.344	56.667	26.816	106.57			21.169	23.138	51.343	81.053	53.695	59.625	64.56	37.28	16.116	72.897	11.883	67.985
	40.231	39.264	57.602	64.304	60.469	65.068	88.951	82.708	33.472	57.362	26.971	106.774			18.314	31.211	42.095	85.675	56.053	47.777	48.218	54.047	16.061	63.396	23.408	86.254
	42.619	39.347	57.789	64.58	60.566	66.883	89.075	82.819	33.521	58.042	27.007	108.836			23.68	25.538	46.653	74.583	37.509	52.018	56.015	53.237	26.35	43.846	16.294	103.502
	43.237	39.375	58.569	65.063	60.603	67.046	89.182	83.375	34.217	58.047	27.062	108.849			21.795	27.233	56.136	59.511	53.813	30.927	68.508	45.179	15.25	42.273	15.512	73.36
	43.274	39.923	59.011	65.308	60.697	67.188	89.587	83.947	34.379	58.668	27.262	109.448			18.265	37.048	51.98	79.371	46.082	50.767	82.037	50.98	25.21	69.792	16.983	85.288
	43.585	40.262	59.175	65.469	60.888	67.671	89.672	83.996	34.446	58.71	27.315	109.616			24.581	13.881	57.543	78.239	51.07	56.52	60.333	71.794	41.548	85.321	14.687	78.642
	44.362	40.355	59.375	65.813	61.237	69.233	90.111	84.16	34.57	60.163	27.639	110.108			20.192	25.172	71.538	70.661	52.982	42.706	124.232	72.978	21.498	70.427	15.917	91.749
	45.519	40.588	59.619	65.863	61.949	69.436	90.659	84.725	34.638	60.254	27.642	110.583			31.945	34.785	46.956	48.325	50.822	52.284	78.906	46.398	31.616	47.349	27.324	76.628
	45.922	40.784	59.894	66.227	62.069	69.567	93.381	85.107	34.833	60.292	27.663	110.97			40.011	23.351	59.9	68.769	64.553	57.624	78.955	61.588	31.306	61.21	26.268	93.624
	46.625	40.861	59.9	66.239	62.376	69.59	93.774	85.893	34.934	60.458	27.785	110.975			22.764	21.599	67.814	50.241	103.591	57.419	65.717	54.259	37.953	59.765	12.905	83.825
	47.588	41.481	60.509	67.224	62.597	69.695	94.272	86.113	35.195	60.84	27.95	114.036			13.358	19.202	39.899	67.862	96.475	43.719	56.819	39.283	42.098	55.287	18.56	68.516
	47.998	42.401	60.694	67.862	62.634	70.033	94.334	86.281	35.35	61.052	28.582	114.078			17.833	25.449	76.205	45.936	62.523	50.408	58.427	64.355	38.109	56.782	24.738	120.898
	48.146	43.086	61.597	68.769	63.46	70.275	94.492	86.674	35.589	61.498	28.811	114.137			27.509	16.376	73.832	79.417	38.251	66.554	39.961	41.38	25.424	71.121	31.907	74.697
	49.487	43.125	61.856	68.799	64.441	70.759	96.464	87.15	35.907	61.613	28.951	114.526			25.545	22.528	75.905	52.111	63.841	61.693	55.839	51.514	30.121	46.161	19.913	85.699
	49.493	43.701	62.047	68.88	64.475	70.857	97.912	88.981	36.088	61.917	28.977	115.503			15.145	12.136	72.196	37.729	66.891	51.192	65.483	59.96	24.242	46.341	20.096	92.713
	49.897	44.099	62.096	69.197	64.687	71.164	98.815	89.96	36.168	62.107	29.101	115.806			11.678	14.064	50.278	104.579	81.077	58.351	82.921	45.31	31.587	57.56	17.492	95.367
	50.873	44.649	62.993	69.951	64.841	71.486	100.243	90.265	36.445	62.858	29.564	115.83			26.063	16.925	74.133	78.236	59.151	67.966	62.696	63.416	34.236	51.302	28.255	98.62
	51.037	44.91	63.243	70.661	65.014	72.299	100.813	91.168	36.572	63.299	29.623	116.164			18.411	12.097	62.096	88.092	57.108	37.649	76.602	44.485	35.603	49.844	25.918	87.092
	51.389	44.963	63.468	70.892	65.015	72.299	101.448	92.16	36.923	63.394	29.714	117.281			28.79	24.105	55.882	68.799	44.063	43.183	66.913	66.222	28.979	44.145	24.786	93.929
	51.522	45.42	63.654	73.01	65.756	73.323	102.223	95.638	37.57	63.893	29.89	117.516			12.194	21.695	43.275	50.843	68.243	52.464	62.087	69.893	22.086	58	23.017	76.941
	53.633	45.483	63.693	74.583	66.241	73.992	102.301	96.457	37.732	64.093	29.897	117.68			25.913	14.797	27.814	68.88	54.449	36.882	60.469	72.939	32.543	46.177	15.405	86.404
	53.74	46.007	64.22	75.517	66.38	74.032	103.858	96.686	38.178	65.2	29.899	117.781			16.375	14.806	76.876	45.572	70.119	70.956	67.146	68.891	32.125	60.657	27.304	103.822
	54.045	46.758	64.385	77.83	66.955	74.359	103.94	97.667	38.306	65.34	29.984	118.609			23.495	26.042	70.095	50.334	47.562	60.535	68.807	59.427	28.973	58.21	12.631	60.935
	54.917	46.812	64.554	78.236	67.121	74.71	104.433	98.2	39.158	66.071	30.042	118.921			9.951	33.393	41.614	46.49	48.785	103.292	58.89	74.616	29.779	64.646	21.78	66.097
	55.708	47.212	65.163	78.239	67.424	75.275	104.72	98.559	39.774	66.4	30.373	122.769			17.507	18.422	21.695	60.469	50.649	43.067	83.129	61.763	22.767	62.105	20	101.6
	56.309	48.326	65.509	79.371	68.007	75.588	105.271	99.145	41.479	66.981	30.514	122.83			11.219	21.308	52.201	44.263	57.885	64.331	60.835	59.955	38.916	59.176	28.955	65.834
	56.314	48.331	65.867	79.417	69.326	78.634	107.138	100.666	41.531	67.31	30.682	123.809			17.484	17.635	42.653	38.839	52.355	45.686	45.948	85.806	15.127	79.293	26.99	59.296
	56.537	49.039	66.067	80.72	69.484	79.342	108.053	102.597	41.548	67.491	30.781	123.881			15.875	26.685	56.719	30.561	75.419	64.048	65.264	82.51	23.68	50.63	15.764	80.661
	58.769	49.094	66.19	81.053	69.816	79.863	108.362	103.864	42.373	68.278	30.816	124.117			17.751	22.916	53.818	16.947	64.625	51.837	60.715	74.473	29.598	58.588	28.5	73.461
	59.557	50.131	66.332	85.675	69.824	79.874	108.488	104.14	42.872	68.422	31.293	124.15			20.801	29.837	54.14	18.552	30.154	38.565	51.5	60.58	29.447	68.982	32.198	78.885
	60.088	50.835	67.814	86.143	69.867	80.831	109.384	104.597	42.894	68.636	31.712	124.254			13	22.038	66.067	32.959	55.801	42.231	81.184	46.725	28.457	92.36	20.992	88.924
	61.139	51.208	68.071	88.092	70.198	80.843	110.548	106.645	42.962	69.131	31.795	124.466			11.693	29.5	53.528	34.121	52.604	44.87	86.651	61.689	23.096	91.88	27.245	56.26
	62.466	53.099	68.121	104.579	70.336	81.277	111.101	111.449	42.988	71.257	31.958	124.795			28.603	15.847	37.86	34.547	67.023	44.11	61.843	63.647	37.488	71.028	14.406	55.503
	70.985	53.204	69.418		70.397	82.545	113.997	112.042	43.732	72.083	32.055	125.083			29.788	28.363	63.468		36.779	73.516	53.425	67.686	24.155	74.112	22.081	69.311
	71.4	55.974	70.095		70.785	82.642	116.79	112.203	45.62	72.171	32.111	125.352			28.003	25.763	47.84		60.058	38.441	54.921	77.985	25.634	60.227	14.978	69.506
		56.241	71.538		72.052	82.721	117.421	112.72	45.847	72.369	32.164	126.053				28.142	52.598		43.786	50.288	66.133	39.652	28.43	66.238	25.623	77.876
		56.617	72.135		72.242	84.617	119.927	114.252	45.945	72.444	32.239	128.931				25.871	46.43		72.626	30.515	47.151	68.573	34.31	71.497	18.723	45.604
		59.97	72.196		72.751	85.566	120.789	114.515	46.133	75.786	32.582	129.072				28.672	29.387		70.696	48.298	69.441	46.108	28.697	46.168	22.27	69.792
		59.987	73.832		73.049	90.403	121.188	116.838	47.183	77.262	32.724	129.154				45.453	28.79		55.556	64.567	38.635	90.827	18.147	43.152	16.12	64.727
		100.935	74.133		73.57	90.657	125.277	117.298	47.904	77.516	32.755	134.281				16.712	38.44		58.75	73.229	39.473	52.847	28.266	52.815	25.981	79.826
			75.905		73.822	92.763	127.214	117.433	48.442	77.552	33.249	134.902					33.644		43.128	28.166	25.607	47.649	15.044	64.694	19.498	88.701
			76.205		74.04	94.155	130.744	117.929	48.744	79.119	33.344	135.13					23.874		75.361	42.583	22.365	51.445	24.322	62.379	28.633	91.44
			76.876		74.375	95.515	134.515	118.075	49.807	79.712	33.584	139.574					39.257		91.743	25.326	42.996	51.657	32.472	41.553	24.665	97.531
					74.505	95.884	137.333	127.206	49.908	79.874	33.755	139.608							70.326	31.39	39.635	48.537	28.861	56.389	22.055	56.579
					75.425				50.265	80.492	33.834	139.732							54.109	25.032			25.524	54.99	28.72	76.131
					75.466				51.159	82.21	34.648	146.304							74.67				29.528	48.215	19.998	87.644
					75.534				53.297	82.545	34.755	147.031							56.428				31.357	49.656	32.084	50.726
					78.213				55.822	83.433	34.962	149.487							80.953				24.328	58.801	25.872	64.345
					78.436				57.405	83.436	35.741	165.595							86.034				18.35	38.72	19.706	76.389
					78.743				61.718	83.975	35.748	173.691							52.586				21.75	36.476	19.568	67.56
					79.506				67.472	90.403	36.038								65.947				14.7	47.766	16.207
					80.41					93.272	36.22								71.724						29.291
					80.464					95.515	36.95								50.883						31.175
					80.65					95.884	37.257								50.88						19.593
					81.762					111.93	37.287								67.763						39.517
					83.657					123.16	37.816								94.744						21.772
					83.712						37.965								69.08						23.872
					84.632						38.204								73.963						32.877
					85.225						38.477								51.592						23.281
					88.179						38.981								57.913						26.672
					88.842						39.487								56.958						28.709
					93.309						40.951								46.031						28.227
											43.004														27.505
											43.553														19.041
											43.95														18.221
											46.997														23.056
											47.911														24.034
											49.272														20.31
											49.791														19.556
											49.862														16.075
											50														25.701

## Sheet: Fig3c_root length
Data for Fig 3c
Root length(cm)		Col-0 DMSO	atm DMSO	asr20 DMSO	Col-0 CPT	atm CPT	asr20 CPT
	Root1	1.48636	1.42695	1.25419	1.36029	0.442455	1.12125
	Root2	1.54177	1.43682	1.26468	1.37417	0.449032	1.16595
	Root3	1.55172	1.44845	1.31758	1.38936	0.501201	1.17749
	Root4	1.55189	1.7128	1.37263	1.40842	0.514844	1.24723
	Root5	1.5524	1.74728	1.38509	1.4246	0.523571	1.25017
	Root6	1.55279	1.78993	1.39313	1.44055	0.526253	1.25718
	Root7	1.55517	1.817	1.41454	1.44673	0.531526	1.2602
	Root8	1.56339	1.86368	1.44832	1.49204	0.535519	1.31647
	Root9	1.62475	1.88519	1.44941	1.52018	0.544532	1.31784
	Root10	1.63707	1.90336	1.48392	1.5249	0.546974	1.33077
	Root11	1.67832	1.91923	1.49275	1.54267	0.571169	1.3622
	Root12	1.67878	1.92009	1.55517	1.62873	0.577201	1.36396
	Root13	1.70429	1.92232	1.58886	1.65083	0.577318	1.38605
	Root14	1.73566	1.95567	1.70149	1.67675	0.577318	1.4114
	Root15	1.76402	1.99252	1.70212	1.67869	0.581344	1.42782
	Root16	1.7822	2.02311	1.70305	1.69948	0.598734	1.43313
	Root17	1.85061	2.07817	1.72249	1.73299	0.600286	1.44055
	Root18	1.89825	2.12895	1.82049	1.75062	0.600403	1443416
	Root19	1.90973	2.13647	1.95064	1.7553	0.607351	1444156
	Root20	1.95973	2.15139	1.99596	1.77838	0.61574	1489357
	Root21	1.96043		2.13944		0.626045	1.50582
	Root22	2.10423				0.64811
	Root23					0.666364
p-value		asr20 CPT
	asr20 DMSO	0.004
	Col-0 CPT	0.018
	atm CPT	<0.001

## Sheet: Fig3e_S9.6 slot blot
Data for Fig 3e
S9.6 signal		Rep1	Rep2	Rep3
	atm DMSO	1.42938	1.44424	1.36869
	Col-0 DMSO	1.00624	1.01754	0.976211
	asr20 DMSO	0.859527	0.868107	0.844365
	atm CPT	3.32369	3.41318	3.11869
	Col-0 CPT	1.39858	1.42384	1.38043
	asr20 CPT	1.74875	1.77703	1.66141
	RNase H	0.139173	0.137293	0.107791
p-value		atm DMSO	Col-0 DMSO	asr20 DMSO	atm CPT	Col-0 CPT
	atm DMSO
	Col-0 DMSO	<0.0001
	asr20 DMSO	<0.0001	0.1701
	atm CPT	<0.0001	<0.0001
	Col-0 CPT		<0.0001		<0.0001
	asr20 CPT			<0.0001	<0.0001	0.0004

## Sheet: Fig3f_γH2AX WB
Data for Fig 3f
γH2AX/CBB signal		Relative values to Col-0 DMSO (control)
		Rep1	Rep2	Rep3
	Col-0 DMSO	1.00461	1.00249	0.992897
	atm DMSO	0.666294	0.673292	0.651888
	asr20 DMSO	1.31521	1.33671	1.26832
	atm CPT	1.22986	1.22316	1.18674
	Col-0 CPT	1.22495	1.21399	1.18537
	asr20 CPT	1.4296	1.45481	1.44501
p-value		Col-0 DMSO	atm DMSO	asr20 DMSO	atm CPT	Col-0 CPT
	Col-0 DMSO
	atm DMSO	<0.0001
	asr20 DMSO	<0.0001	<0.0001
	atm CPT		<0.0001
	Col-0 CPT	<0.0001			0.9995
	asr20 CPT			0.0012	<0.0001	<0.0001
uncroped figure

## Sheet: Fig3h_S9.6 & γH2AX IF
Data for Fig 3h
	S9.6 intensity			γH2AX intensity			p-value	S9.6 intensity
	asr20 DMSO	asr20 CPT		asr20 DMSO	asr20 CPT				asr20 DMSO
	119.024	62.005		68.887	88.881			asr20 CPT	<0.0001
	117.005	75.969		70.505	85.882
	116.254	78.724		71.267	82.214			γH2AX intensity
	113.782	80.336		74.742	179.197				asr20 DMSO
	112.088	83.231		76.07	178.647			asr20 CPT	<0.0001
	111.574	83.42		76.708	176.141
	107.018	83.502		76.736	173.188
	105.816	83.707		80.271	172.791
	101.791	87.543		80.415	72.763
	100.532	88.723		80.884	168.037
	99.899	90.36		81.439	167.519
	98.84	92.185		81.91	167.124
	98.563	94.948		82.871	165.607
	97.108	96.233		82.891	164.635
	96.688	97.116		84.497	163.792
	96.394	99.153		84.896	163.626
	96.246	99.382		85.178	162.397
	95.338	99.498		85.24	159.721
	94.219	100.157		85.329	159.207
	93.929	100.711		85.654	158.686
	93	102.013		85.657	158.581
	92.682	102.557		85.68	157.023
	92.627	103.105		86.162	156.778
	92.309	103.775		88.132	155.199
	91.785	104.613		88.485	154.295
	91.705	104.628		88.542	154.146
	89.802	106.974		89.309	153.861
	89.493	107.814		89.315	153.553
	89.224	109.442		91.435	153.53
	87.833	109.644		91.613	148.524
	87.832	110.769		91.647	148.054
	87.34	111.473		91.973	147.559
	86.937	111.997		92.039	144.237
	86.28	112.666		92.42	144.04
	85.648	113.85		93.239	141.577
	84.5	117.5		93.407	141.508
	83.875	119.051		93.551	141.19
	83.115	119.725		94.291	141.018
	80.455	121.274		94.427	139.551
	80.413	121.892		94.433	137.532
	79.565	121.899		94.448	136.854
	79.37	123.799		94.967	136.466
	79.368	125.068		95.396	134.091
	79.12	126.241		95.796	133.684
	78.406	126.765		95.878	133.67
	77.864	127.907		96.174	133.348
	77.525	127.92		96.437	133.177
	77.445	129.569		97.106	130.043
	77.278	129.917		98.65	129.946
	76.496	129.974		100.118	128.601
	76.089	130.925		100.5	126.766
	75.628	131.257		100.847	125.725
	74.956	131.646		101.115	125.433
	74.773	132.321		101.507	125
	74.678	134.668		101.679	123.357
	72.059	135.81		101.685	119.108
	71.469	136.761		102.019	118.665
	71.42	136.795		102.163	118.252
	70.473	137.4		102.815	117.441
	70.457	137.687		102.818	116.099
	69.625	138.182		103.167	115.799
	68.553	138.567		103.53	115.661
	67.501	139.67		103.698	114.596
	67.012	140.523		104.019	114.088
	66.63	141.105		104.702	112.209
	64.22	141.36		104.877	111.802
	62.711	141.973		107.223	111.702
	62.074	142.551		107.387	110.937
	61.959	142.645		108.192	109.312
	61.412	142.693		108.563	108.618
	60.496	142.876		109.601	108.08
	58.519	143.147		109.611	107.508
	55.962	143.826		110.494	104.614
	53.618	145.038		112.006	103.747
	52.816	145.346		112.96	101.609
	51.703	148.492		113.074	100.416
	51.627	148.765		113.418	98.946
	50.84	149.996		114.524	98.519
	49.124	151.551		115.629	98.3
	49.063	152.392		115.947	98.286
	48.25	152.881		116.226	98.033
	44.824	154.36		119.675	96.603
	41.844	155.253		120.315	94.044
	35.96	155.589		125.697	93.406
	35.917	157.151		125.746	92.352
	35.817	158.667		129.452	91.677
	34.135	161.295		161.476	90.486
		168.447			89.786
		169.734			68.814
		180.645			50.165

## Sheet: Fig4b_R-loop dynamic genes
Data for Fig 4b
asr20 CPT VS asr20 DMSO		asr20 CPT		asr20 DMSO		Average counts		log10(count + 1)			asr20 DMSO VS atmDMSO		asr20 DMSO		atm DMSO		Average counts		log10(count + 1)
	Gene name	Rep 1	Rep 2	Rep 1	Rep 2	asr20 CPT	asr20 DMSO	asr20 CPT	asr20 DMSO			Gene name	Rep 1	Rep 2	Rep 1	Rep 2	asr20 DMSO	atm DMSO	asr20 DMSO	atm DMSO
	AT2G27950	207.231	195.149	107.656	133.09	201.19	80.2486	2.30576	1.90982			AT1G23650	9130.02	8652.76	5.96578	7.78785	8891.39	6.87682	3.94902	0.896351
	AT2G34500	221.523	266.112	138.08	158.849	243.817	98.9765	2.38884	1.9999			AT4G16240	1048.31	957.651	4.47433	5.35415	1002.98	4.91424	3.00173	0.771899
	AT1G03100	239.388	220.774	112.337	171.729	230.081	94.6884	2.36376	1.98086			AT5G55000	3214.21	3394.15	33.8061	31.6382	3304.18	32.7221	3.5192	1.52791
	AT2G07766	305.487	315.392	184.887	203.928	310.44	129.605	2.49337	2.11596			AT3G43160	13692.7	13322.4	156.602	135.314	13507.5	145.958	4.13061	2.16719
	AT1G27660	267.971	212.89	135.74	176.022	240.43	103.921	2.38279	2.02086			AT5G06043	1459.32	1178	16.903	12.1685	1318.66	Average	3.12046	1.19133
	AT3G04990	219.736	238.515	182.547	118.063	229.126	100.204	2.36197	2.0052			AT2G01023	101913	99083	1243.86	1319.55	100498	1281.71	5.00216	3.10813
	AT5G01960	300.128	390.298	205.951	244.713	345.213	150.221	2.53934	2.17961			AT4G01985	11656.1	12080.8	290.832	293.018	11868.5	291.925	4.07443	2.46676
	AT5G48340	226.882	201.062	135.74	145.969	213.972	93.9032	2.33238	1.97728			AT3G32677	4345.65	4169.6	113.35	101.729	4257.62	107.539	3.62927	2.03559
	AT2G45620	396.597	303.565	276.161	214.661	350.081	163.607	2.54541	2.21645			AT2G43150	10940.3	10729.1	292.323	260.893	10834.7	276.608	4.03486	2.44343
	AT5G15920	443.046	516.455	383.817	291.939	479.75	225.252	2.68192	2.35459			AT1G43624	2775.49	2767.02	67.6121	74.9581	2771.25	71.2851	3.44283	1.85905
	AT3G14840	353.722	366.643	266.8	240.42	360.183	169.073	2.55773	2.23064			AT3G23450	11568.4	11046.9	324.141	266.734	11307.6	295.437	4.05341	2.47193
	AT1G48400	525.224	595.303	379.136	452.934	560.263	277.357	2.74917	2.4446			AT5G19810	3325.04	3241.61	101.418	71.5509	3283.33	86.4846	3.51645	1.94193
	AT3G56408	605.615	642.611	505.515	472.254	624.113	325.923	2.79596	2.51445			AT3G22142	15770.9	15530	467.816	372.844	15650.5	420.33	4.19455	2.62462
	AT2G07698	18534.7	18166.6	14561.6	14259.9	18350.6	9607.19	4.26367	3.98264			AT1G75166	443.339	453.401	11.9316	13.142	448.37	12.5368	2.6526	1.13152
	AT2G07727	3256.74	3274.16	2448	2676.82	3265.45	1708.27	3.51408	3.23281			AT2G05580	5121.49	4826.39	156.105	148.943	4973.94	152.524	3.69679	2.18618
	AT2G07741	2388.52	2239.28	1853.56	1835.35	2313.9	1229.63	3.36453	3.09013			AT4G11430	3006.39	3114.48	99.9268	87.1266	3060.44	93.5267	3.48593	1.97555
	AT2G07686	1298.77	1269.45	1053.16	1026.08	1284.11	693.078	3.10894	2.84141			AT5G06640	9397.87	9474.81	324.141	272.575	9436.34	298.358	3.97485	2.47619
	AT2G07675	1659.63	1689.32	1331.66	1380.27	1674.48	903.975	3.22414	2.95664			AT2G01021	379568	359022	11243.5	12277.6	369295	11760.5	5.56737	4.07046
	AT2G07806	7397.79	7275.7	6183.2	5862.39	7336.75	4015.19	3.86556	3.60381			AT2G30180	300.178	355.941	8.94867	10.7083	328.059	9.82848	2.51727	1.03457
	AT2G07787	1436.33	1344.36	1121.03	1161.31	1390.34	760.78	3.14343	2.88183			AT4G06477	187505	182670	5662.02	6555.43	185087	6108.72	5.26738	3.78602
	AT2G07671	2660.06	2812.9	2167.16	2384.88	2736.48	1517.35	3.43735	3.18137			AT5G35660	5698.76	5656.92	214.271	161.598	5677.84	187.934	3.75426	2.27631
	AT2G07734	3083.45	2968.63	2515.87	2558.76	3026.04	1691.54	3.48102	3.22854			AT1G05136	1228.42	1444.95	47.2291	40.8862	1336.69	44.0577	3.12635	1.65377
	AT2G07751	1502.43	1553.31	1224	1341.63	1527.87	855.21	3.18437	2.93258			AT3G41761	163052	159851	5492.49	5518.18	161452	5505.34	5.20805	3.74086
	AT2G07725	1638.2	1750.43	1448.67	1414.61	1694.31	954.43	3.22925	2.9802			AT4G22485	10016.7	10097.7	348.501	356.294	10057.2	352.398	4.00252	2.54826
	AT2G07777	2415.31	2322.07	2106.31	1923.36	2368.69	1343.22	3.37469	3.12847			AT4G08410	7860.03	7966.3	294.312	266.247	7913.17	280.279	3.89841	2.44914
	AT2G07706	3453.26	3477.2	2958.2	3084.68	3465.23	2014.29	3.53986	3.30434			AT2G01022	6668.56	6822.2	241.117	237.53	6745.38	239.323	3.82907	2.3808
	AT2G07708	3957.04	3847.78	3484.78	3342.27	3902.41	2275.68	3.59144	3.3573			AT1G45242	129.307	105.935	3.48004	2.92045	117.621	3.20024	2.07416	0.623274
	AT5G06640	4232.16	4311.02	4762.61	4799.81	4271.59	3187.47	3.63069	3.50358			AT4G22505	8187.92	8271.39	299.78	291.558	8229.66	295.669	3.91543	2.47227
	AT5G04290	4167.85	4025.19	4683.03	4518.61	4096.52	3067.21	3.61252	3.48689			AT4G18670	9624.15	10517.2	373.358	357.755	10070.7	365.556	4.0031	2.56414
	AT3G41762	263387	270971	304266	296528	267179	200265	5.4268	5.30161			AT3G28550	17040.8	17110.6	732.796	540.769	17075.7	636.783	4.2324	2.80467
	AT1G80930	3017.36	3260.37	3440.31	3625.62	3138.86	2355.31	3.49691	3.37223			AT1G76930	6797.87	6817.97	306.74	198.104	6807.92	252.422	3.83308	2.40384
	AT5G49080	4010.64	4133.61	4654.95	4529.34	4072.12	3061.43	3.60993	3.48607			AT4G06637	203.197	220.344	5.96578	8.2746	211.771	7.12019	2.32791	0.909566
	AT5G55660	3187.07	3043.53	3384.14	3653.53	3115.3	2345.89	3.49364	3.37049			AT4G36197	143.162	76.2731	2.98289	3.40719	109.717	3.19504	2.04422	0.622736
	AT1G12040	2481.41	2684.78	2866.93	3007.4	2583.09	1958.11	3.41231	3.29206			AT2G24980	9670.33	10131.6	412.633	329.524	9900.97	371.078	3.99572	2.57063
	AT3G41761	71423.3	72209	82630.6	80978.6	71816.1	54536.4	4.85623	4.73669			AT5G10340	23164.5	23386.2	865.038	903.878	23275.3	884.458	4.36691	2.94717
	AT1G26250	2268.82	2355.58	2579.06	2685.41	2312.2	1754.82	3.36421	3.24448			AT1G03506	350.977	283.905	8.94867	13.6287	317.441	11.2887	2.50303	1.08951
	AT1G62440	3253.17	3457.49	3739.88	3915.41	3355.33	2551.76	3.52586	3.40701			AT3G17050	6502.31	6572.2	285.86	229.742	6537.25	257.801	3.81546	2.41297
	AT1G76930	2938.75	3104.64	3444.99	3453.89	3021.7	2299.63	3.48039	3.36185			AT4G39361	632.682	491.538	17.8973	24.8238	562.11	21.3606	2.75059	1.34948
	AT5G31719	3846.28	3910.86	4526.23	4355.47	3878.57	2960.57	3.58878	3.47152			AT2G01008	689378	673936	27174.1	28292.3	681657	27733.2	5.83357	4.44302
	AT2G24980	4496.56	4261.74	4900.69	5132.54	4379.15	3344.41	3.64149	3.52445			AT2G16586	208143	202060	8052.8	8641.11	205102	8346.96	5.31197	3.92158
	AT4G08410	3451.47	3548.16	3983.27	4035.62	3499.81	2672.96	3.54417	3.42716			AT2G36120	5550.98	5733.19	273.431	196.157	5642.08	234.794	3.75152	2.37253
	AT1G43250	2506.42	2592.13	2937.14	2904.36	2549.28	1947.17	3.40659	3.28963			AT3G41762	600397	585345	24509.4	25459.5	592871	24984.4	5.77296	4.39769
	AT3G54590	2604.68	2556.65	3093.94	2837.82	2580.66	1977.25	3.4119	3.29628			AT1G15830	4216.34	3724.67	177.482	158.191	3970.5	167.836	3.59896	2.22747
	AT4G18670	4398.3	4472.65	4877.28	5327.88	4435.48	3401.72	3.64704	3.53183			AT1G54923	64.6536	93.2227	1.49144	3.40719	78.9381	2.44932	1.90275	0.537733
	AT3G19020	2822.63	2803.05	3299.89	3185.57	2812.84	2161.82	3.4493	3.33502			AT1G06860	609.591	580.523	28.8346	20.4431	595.057	24.6389	2.77529	1.4089
	AT5G35660	2538.58	2444.29	2887.99	2865.72	2491.43	1917.9	3.39662	3.28305			AT4G13340	8792.89	9576.51	401.696	388.419	9184.7	395.057	3.96311	2.59776
	AT2G43150	4673.42	4825.5	5544.28	5435.21	4749.46	3659.83	3.67674	3.56358			AT4G08400	5370.87	5737.43	262.991	212.706	5554.15	237.849	3.7447	2.37812
	AT5G35190	3060.23	3011.99	3459.03	3574.1	3036.11	2344.38	3.48246	3.37021			AT4G08370	5403.2	5216.23	239.625	218.547	5309.71	229.086	3.72515	2.36189
	AT4G22505	3594.39	3589.56	4149.44	4190.18	3591.97	2779.87	3.55545	3.44418			AT4G39363	1099.11	1097.49	53.1948	42.8332	1098.3	48.014	3.04112	1.69032
	AT1G23720	6461.68	6443.85	7456.35	7538.89	6452.77	4998.41	3.80981	3.69892			AT1G23720	14713.3	14881.7	724.842	586.036	14797.5	655.439	4.17022	2.81719
	AT3G28550	7471.04	7417.63	8635.88	8668	7444.33	5767.96	3.87188	3.7611			AT2G30450	378.686	483.063	14.9144	21.9033	430.874	18.4089	2.63536	1.288
	AT1G49490	2433.18	2454.14	2876.29	2805.62	2443.66	1893.97	3.38822	3.2776			AT3G19020	6511.54	6288.29	300.277	275.982	6399.92	288.13	3.80624	2.46109
	AT5G38870	1773.97	1778.02	2024.4	2112.26	1776	1378.89	3.24969	3.13984			AT1G28810	92.3623	152.546	2.98289	6.32763	122.454	4.65526	2.09151	0.752453
	AT4G08380	2243.81	2517.22	2813.1	2730.48	2380.52	1847.86	3.37685	3.2669			AT3G24480	6317.58	5830.65	291.329	264.787	6074.12	278.058	3.78355	2.44569
	AT5G15780	1480.99	1458.69	1673.35	1768.8	1469.84	1147.38	3.16756	3.06009			AT1G30430	115.453	93.2227	4.47433	3.40719	104.338	3.94076	2.02258	0.693794
	AT2G01008	289739	299421	349360	341407	294580	230256	5.46921	5.36221			AT2G01050	2683.13	2589.05	120.807	123.145	2636.09	121.976	3.42112	2.08982
	AT4G16563	2429.61	2375.3	2871.61	2773.42	2402.45	1881.67	3.38084	3.27478			AT3G63006	106.217	88.9853	3.97718	3.40719	97.601	3.69219	1.99388	0.671375
	AT1G43930	1450.62	1573.02	1743.56	1805.3	1511.82	1182.95	3.17979	3.07333			AT5G46730	5444.76	5360.3	256.528	251.158	5402.53	253.843	3.73268	2.40627
	AT1G29000	1325.56	1324.65	1507.18	1605.66	1325.11	1037.62	3.12258	3.01645			AT1G12423	36.9449	50.8487	0.994296	0.973482	43.8968	0.983889	1.65222	0.297517
	AT3G43160	5757.81	5872.21	6939.13	6748.93	5815.01	4562.69	3.76462	3.65932			AT2G27380	6525.4	6436.6	317.678	295.452	6481	306.565	3.81171	2.48794
	AT2G27470	1745.39	1578.93	1998.66	1921.21	1662.16	1306.62	3.22093	3.11648			AT2G33930	73.8899	127.122	3.97718	3.89393	100.506	3.93556	2.00649	0.693336
	AT5G45770	1638.2	1645.95	1963.55	1904.04	1642.07	1289.2	3.21566	3.11066			AT1G26233	203.197	186.445	6.96007	9.73482	194.821	8.34745	2.29186	0.970693
	AT1G21310	3196	3435.8	3840.51	3958.34	3315.9	2599.62	3.52073	3.41508			AT2G01010	1.72035e+06	1.65824e+06	75351.7	84466.1	1.6893e+06	79908.9	6.22771	4.9026
	AT1G44191	2243.81	2241.26	2529.92	2747.66	2242.53	1759.19	3.35093	3.24556			AT5G38870	3994.67	4169.6	224.711	165.005	4082.13	194.858	3.61099	2.29194
	AT5G29975	3124.54	3049.45	3657.96	3617.03	3087	2425	3.48968	3.38489			AT1G28940	96.9804	110.172	4.97148	3.40719	103.576	4.18933	2.01943	0.715112
	AT4G25390	1740.03	1801.68	1986.95	2180.95	1770.85	1389.3	3.24843	3.14311			AT1G70185	840.497	961.888	49.7148	36.0188	901.193	42.8668	2.9553	1.64214
	AT4G22485	4384.01	4263.71	5076.21	5115.37	4323.86	3397.19	3.63597	3.53125			AT2G01020	413303	392802	19109.4	19928.1	403053	19518.8	5.60536	4.29047
	AT4G13340	3976.69	3845.81	4456.02	4851.33	3911.25	3102.45	3.59243	3.49184			AT1G45238	129.307	110.172	2.98289	6.81437	119.74	4.89863	2.08185	0.770751
	AT3G46550	1388.09	1283.25	1584.42	1599.22	1335.67	1061.21	3.12602	3.02621			AT5G38155	230.906	190.683	12.4287	6.32763	210.794	9.37817	2.32591	1.01612
	AT3G41768	884485	921302	1.09765e+06	1.05356e+06	902893	717069	5.95564	5.85556			AT2G46192	1043.69	1050.87	57.6692	43.3199	1047.28	50.4946	3.02048	1.71176
	AT3G04360	1086.18	1155.12	1345.7	1324.46	1120.65	890.052	3.04986	2.9499			AT5G06630	6202.13	7000.18	356.952	292.531	6601.15	324.742	3.81969	2.51287
	AT3G51075	1466.7	1275.37	1645.26	1629.28	1371.03	1091.51	3.13736	3.03843			AT1G34042	73.8899	118.647	2.98289	4.38067	96.2684	3.68178	1.98797	0.670411
	AT2G05810	1479.2	1454.75	1699.09	1798.86	1466.97	1165.98	3.16672	3.06706			AT3G41979	358079	342538	17231.2	17900.9	350309	17566	5.54445	4.2447
	AT1G17070	1582.82	1565.13	1839.51	1914.77	1573.97	1251.43	3.19727	3.09775			AT3G29070	1468.56	1508.51	69.6007	78.852	1488.54	74.2264	3.17305	1.87637
	AT2G36120	2374.22	2420.63	2813.1	2904.36	2397.43	1905.82	3.37993	3.28031			AT5G07530	5103.02	5445.05	264.483	265.761	5274.03	265.122	3.72223	2.42508
	AT4G01985	5068.23	5012.76	5907.04	6119.98	5040.5	4009.01	3.70256	3.60314			AT1G76000	101.599	50.8487	2.48574	3.40719	76.2236	2.94646	1.88775	0.596208
	AT5G22310	1673.93	1730.71	1989.3	2071.48	1702.32	1353.59	3.2313	3.13181			AT1G28850	87.7442	80.5105	3.97718	2.92045	84.1273	3.44882	1.93007	0.648244
	AT2G14890	1702.51	1695.23	2008.02	2047.86	1698.87	1351.96	3.23042	3.13129			AT4G39366	466.43	652.559	21.3774	34.0719	559.494	27.7246	2.74857	1.45825
	AT4G08370	2242.03	2262.94	2738.21	2642.47	2252.48	1793.56	3.35285	3.25396			AT3G21805	544.938	449.164	19.8859	29.2045	497.051	24.5452	2.69727	1.40731
	AT3G23450	4807.4	4782.13	5862.57	5596.21	4794.77	3819.59	3.68086	3.58213			AT4G16563	5666.43	5474.71	312.706	266.734	5570.57	289.72	3.74598	2.46348
	AT5G23680	1220.16	1336.47	1530.59	1521.94	1278.32	1017.51	3.10698	3.00797			AT3G41768	2.16594e+06	2.07972e+06	104379	115777	2.12283e+06	110078	6.32692	5.04171
	AT2G16586	84962.9	88891.3	105482	102361	86927.1	69280.9	4.93916	4.84062			AT4G36230	2720.07	2809.39	147.653	139.208	2764.73	143.43	3.44181	2.15966
	AT2G31080	2568.95	2676.89	3187.55	3086.82	2622.92	2091.46	3.41895	3.32066			AT5G13225	212.433	228.819	8.94867	12.1685	220.626	10.5586	2.34562	1.06291
	AT2G05812	1452.4	1437.01	1675.69	1781.68	1444.7	1152.46	3.16008	3.062			AT3G41345	1339.25	1186.47	58.6635	72.5244	1262.86	65.5939	3.1017	1.82343
	AT2G07740	1497.07	1584.85	1893.34	1796.71	1540.96	1230.02	3.18807	3.09026			AT5G09755	129.307	84.7479	6.46293	2.92045	107.028	4.69169	2.03353	0.755241
	AT3G45253	1341.64	1450.8	1593.78	1745.19	1396.22	1112.99	3.14527	3.04688			AT1G60820	392.54	461.876	20.8802	22.8768	427.208	21.8785	2.63165	1.35943
	AT5G46730	2379.58	2178.18	2759.27	2715.46	2278.88	1824.91	3.35791	3.26148			AT5G03705	420.249	389.84	18.3945	23.3636	405.044	20.879	2.60857	1.34003
	AT4G06477	77881.4	78292.1	95022.8	92538.1	78086.7	62520.3	4.89258	4.79603			AT2G30190	290.941	262.718	16.903	11.195	276.83	14.049	2.44378	1.17751
	AT5G01890	1196.94	1271.42	1497.82	1470.43	1234.18	989.416	3.09173	2.99582			AT5G66530	1274.6	1305.12	57.172	81.2857	1289.86	69.2289	3.11088	1.84652
	AT5G40490	1766.82	1825.33	2195.25	2129.43	1796.08	1441.56	3.25457	3.15913			AT3G20470	3200.35	3106.01	176.488	166.465	3153.18	171.476	3.49889	2.23673
	AT1G33460	1209.44	1324.65	1542.29	1506.92	1267.05	1016.4	3.10313	3.00749			AT5G49080	9185.43	8940.9	501.125	489.175	9063.17	495.15	3.95733	2.69561
	AT2G01010	697940	723945	871831	840043	710942	570625	5.85184	5.75635			AT1G75070	133.925	59.3235	3.97718	4.38067	96.6244	4.17893	1.98956	0.71424
	AT2G32690	1300.55	1368.01	1596.12	1616.4	1334.28	1070.84	3.12557	3.03013			AT1G62240	2877.09	2440.74	150.139	138.721	2658.91	144.43	3.42487	2.16265
	AT4G08050	1130.84	1153.15	1284.85	1463.99	1142	916.279	3.05804	2.9625			AT4G08380	5550.98	5389.97	314.198	283.77	5470.47	298.984	3.7381	2.4771
	AT2G01034	1064.74	1072.33	1259.11	1324.46	1068.54	861.188	3.0292	2.9356			AT5G21378	36.9449	127.122	4.47433	1.94696	82.0334	3.21065	1.91925	0.624349
	AT2G12740	1075.46	1178.78	1401.87	1324.46	1127.12	908.775	3.05235	2.95893			AT1G21310	7578.33	7813.75	480.245	361.162	7696.04	420.703	3.88632	2.62501
	AT3G17050	2797.62	2655.21	3295.21	3329.39	2726.41	2208.2	3.43575	3.34423			AT1G28840	152.398	93.2227	4.47433	7.30111	122.81	5.88772	2.09276	0.838076
	AT5G44690	1121.91	1184.69	1397.19	1408.17	1153.3	935.121	3.06232	2.97133			AT5G36220	5033.75	4868.77	293.317	261.38	4951.26	277.349	3.6948	2.44459
	AT2G26420	993.28	902.81	1195.92	1118.38	948.045	771.433	2.97729	2.88786			AT1G29465	3274.24	2966.18	168.533	180.581	3120.21	174.557	3.49432	2.24442
	AT4G18760	2127.69	2182.12	2574.38	2672.53	2154.91	1748.97	3.33363	3.24303			AT5G49350	3260.39	3195	191.402	171.333	3227.69	181.367	3.50903	2.26095
	AT4G08395	1204.08	1023.05	1392.51	1328.75	1113.57	907.086	3.04711	2.95813			AT3G22120	3449.73	3402.63	203.334	183.015	3426.18	193.174	3.53494	2.28819
	AT1G25054	1180.86	1204.4	1561.01	1350.22	1192.63	970.409	3.07687	2.9874			AT1G03502	461.812	402.552	20.8802	25.7973	432.182	23.3387	2.63667	1.3863
	AT5G65390	914.675	1001.37	1125.71	1206.39	958.022	777.367	2.98183	2.89118			AT1G28910	78.508	76.2731	5.96578	0.973482	77.3905	3.46963	1.89426	0.650272
	AT4G33970	993.28	1021.08	1240.38	1219.27	1007.18	819.886	3.00354	2.91428			AT1G20920	9190.05	9673.97	531.451	530.061	9432.01	530.756	3.97465	2.72571
	AT3G22142	6608.17	6366.98	7992.29	7867.32	6487.57	5286.53	3.81215	3.72325			AT1G75163	240.142	224.582	12.4287	12.1685	232.362	12.2986	2.36803	1.12381
	AT1G47300	828.924	827.904	1020.39	1006.76	828.414	675.717	2.91877	2.83041			AT1G68690	6276.02	6445.08	372.364	359.702	6360.55	366.033	3.80356	2.5647
	AT5G32107	3758.74	3595.47	4420.92	4580.86	3677.11	3000.59	3.56562	3.47735			AT2G14890	3962.34	4042.47	234.157	223.901	4002.41	229.029	3.60243	2.36178
	AT3G54580	3390.73	3504.79	4207.94	4230.96	3447.76	2812.97	3.53766	3.44932			AT1G57050	64.6536	12.7122	0	1.94696	38.6829	0.973482	1.5986	0.295233
	AT5G07530	2292.05	2055.96	2586.08	2758.39	2174	1781.49	3.33746	3.25103			AT2G33970	87.7442	161.021	5.46863	7.30111	124.383	6.38487	2.09824	0.868343
	AT2G38250	891.451	847.616	1050.82	1088.33	869.534	713.049	2.93979	2.85373			AT1G04480	406.394	415.265	21.8745	24.337	410.829	23.1058	2.61472	1.38212
	AT5G34930	989.707	963.917	1198.26	1206.39	976.812	801.55	2.99026	2.90447			AT3G22121	2212.08	1932.25	121.801	119.252	2072.16	120.526	3.31663	2.08467
	AT5G06805	1214.8	1123.58	1532.93	1352.36	1169.19	961.763	3.06826	2.98352			AT5G42635	1704.08	1754.28	100.424	102.216	1729.18	101.32	3.23809	2.00996
	AT3G12050	918.248	1032.91	1216.98	1182.78	975.578	799.92	2.98971	2.90359			AT1G15405	775.843	627.134	39.7718	41.373	701.489	40.5724	2.84664	1.61881
	AT1G72270	659.209	703.719	849.546	828.591	681.464	559.379	2.83408	2.74848			AT1G03935	452.575	411.027	26.3488	23.3636	431.801	24.8562	2.63629	1.41256
	AT5G01380	819.992	843.674	1025.07	1023.93	831.833	683.001	2.92056	2.83506			AT2G35744	854.351	796.63	53.692	43.8067	825.491	48.7493	2.91724	1.69679
	AT3G20470	1264.82	1322.68	1621.86	1573.46	1293.75	1065.11	3.11219	3.0278			AT2G43138	277.087	317.805	18.3945	15.5757	297.446	16.9851	2.47487	1.25491
	AT5G39760	800.341	861.415	1027.41	1023.93	830.878	683.781	2.92006	2.83555			AT2G07777	4156.3	3796.71	251.557	227.308	3976.5	239.432	3.59961	2.38099
	AT5G44925	993.28	1005.31	1341.02	1137.7	999.296	826.24	3.00013	2.91763			AT2G45000	5763.41	4966.23	359.935	287.177	5364.82	323.556	3.72964	2.51129
	AT3G09850	668.141	725.402	854.227	871.523	696.772	575.25	2.84371	2.76061			AT5G07540	2355.24	2330.57	150.636	133.367	2342.9	142.001	3.36994	2.15534
	AT5G26230	823.565	875.213	1064.86	1043.25	849.389	702.703	2.92962	2.84739			AT1G04800	3380.46	3381.44	219.242	193.723	3380.95	206.483	3.52917	2.31698
	AT5G43760	1273.76	1092.05	1530.59	1418.91	1182.9	983.165	3.07332	2.99307			AT1G44191	4992.18	5423.86	332.095	307.62	5208.02	319.858	3.71676	2.50631
	AT1G22930	850.362	885.069	1055.5	1105.5	867.715	720.333	2.93888	2.85814			AT3G07030	6931.79	6911.19	433.513	418.11	6921.49	425.812	3.84026	2.63024
	AT4G08710	1363.08	1401.52	1762.28	1687.23	1382.3	1149.84	3.14092	3.06101			AT1G08240	32.3268	84.7479	2.48574	2.92045	58.5373	2.70309	1.77479	0.568565
	AT1G44060	841.429	837.76	1048.48	1047.54	839.595	698.673	2.92459	2.8449			AT2G07740	3736.06	3546.7	245.591	204.918	3641.38	225.255	3.56138	2.3546
	AT1G02120	843.216	892.954	1060.18	1107.65	868.085	722.609	2.93906	2.8595			AT5G62998	572.646	478.826	28.3374	34.5586	525.736	31.448	2.72159	1.51119
	AT2G05440	1420.25	1299.02	1745.9	1661.47	1359.63	1135.79	3.13374	3.05568			AT1G12040	5657.19	5936.59	390.261	332.444	5796.89	361.353	3.76327	2.55913
	AT1G15830	1639.98	1565.13	2136.74	1886.87	1602.56	1341.2	3.20508	3.12782			AT3G54580	8303.37	8351.9	556.309	486.254	8327.64	521.281	3.92057	2.7179
	AT2G01022	2731.52	2722.23	3379.46	3456.04	2726.87	2278.5	3.43582	3.35784			AT2G32690	3149.56	3190.76	190.905	205.891	3170.16	198.398	3.50122	2.29972
	AT1G32190	739.6	685.978	814.441	974.56	712.789	596.334	2.85357	2.77622			AT2G07785	1136.06	1347.49	80.0408	74.4714	1241.77	77.2561	3.09439	1.89352
	AT1G23650	3492.56	3684.17	4626.87	4383.37	3588.37	3003.41	3.55502	3.47776			AT4G39364	738.899	771.206	45.2405	48.1873	755.052	46.7139	2.87855	1.67865
	AT1G31810	2258.1	2298.42	2773.31	2945.15	2278.26	1906.15	3.35779	3.28039			AT2G33960	120.071	76.2731	4.47433	5.84089	98.1721	5.15761	1.99639	0.789412
	AT2G23480	957.55	948.147	1181.88	1212.83	952.849	798.236	2.97948	2.90268			AT1G28930	36.9449	59.3235	3.48004	0.973482	48.1342	2.22676	1.69138	0.508767
	AT1G51080	789.622	812.135	1018.05	996.026	800.878	671.359	2.90411	2.8276			AT3G55860	2586.14	2296.67	160.579	149.429	2441.41	155.004	3.38782	2.19314
	AT5G04890	714.59	711.603	805.079	987.44	713.097	597.506	2.85376	2.77707			AT1G08115	1366.96	1512.75	88.9895	93.941	1439.86	91.4653	3.15862	1.96598
	AT4G08138	775.33	741.171	975.925	938.068	758.251	637.997	2.88039	2.8055			AT3G14735	2553.82	2262.77	130.253	175.227	2408.29	152.74	3.38189	2.18679
	AT3G58110	1200.51	1127.53	1404.21	1543.41	1164.02	982.54	3.06633	2.99279			AT4G22490	909.769	779.681	56.6749	49.6476	844.725	53.1612	2.92723	1.73369
	AT2G36090	875.373	1034.88	1114.01	1302.99	955.126	805.665	2.98052	2.90669			AT1G44060	2068.92	2067.85	126.276	138.234	2068.38	132.255	3.31584	2.12468
	AT5G35794	637.771	611.072	774.655	811.418	624.422	528.691	2.79617	2.72402			AT1G32385	327.886	355.941	21.3774	20.9299	341.914	21.1536	2.53518	1.34544
	AT4G12275	746.746	770.739	917.416	1008.91	758.743	642.107	2.88067	2.80828			AT3G44140	1787.21	1775.47	131.247	93.4543	1781.34	112.351	3.25099	2.05442
	AT5G47680	525.224	520.397	683.381	648.276	522.81	443.886	2.71917	2.64825			AT4G32070	4567.32	4461.98	273.929	307.62	4514.65	290.774	3.65472	2.46505
	AT3G14240	1102.25	1123.58	1413.57	1421.05	1112.92	944.875	3.04685	2.97583			AT2G13320	1667.14	1690.72	111.361	104.163	1678.93	107.762	3.22529	2.03648
	AT1G77030	902.17	839.731	1135.07	1096.92	870.951	743.995	2.94049	2.87215			AT5G05250	3422.02	3339.07	234.157	202.484	3380.55	218.32	3.52912	2.34108
	AT3G41979	135515	142070	181466	173525	138793	118330	5.14237	5.0731			AT1G26150	4770.51	4873	333.089	292.045	4821.76	312.567	3.6833	2.49633
	AT2G01020	154673	163416	209452	198988	159045	136147	5.20152	5.13401			AT1G15190	1722.56	2216.16	140.196	114.384	1969.36	127.29	3.29454	2.10819
	AT2G35860	693.152	658.381	931.458	811.418	675.767	580.959	2.83044	2.76489			AT5G63000	1066.78	843.241	51.2063	71.0642	955.013	61.1352	2.98046	1.79334
	AT5G07740	1986.56	1910.09	2525.23	2492.21	1948.33	1672.48	3.28988	3.22362			AT1G62440	7379.75	7729.01	552.332	436.12	7554.38	494.226	3.87826	2.6948
	AT5G60530	1493.49	1620.33	1993.98	2011.37	1556.91	1335.12	3.19254	3.12584			AT1G15840	2530.73	2288.19	159.087	156.244	2409.46	157.666	3.3821	2.20048
	AT1G58120	562.739	650.496	791.037	772.779	606.618	521.272	2.78363	2.7179			AT4G18760	5079.93	5275.56	368.387	313.461	5177.74	340.924	3.71422	2.53393
	AT1G26240	1627.48	1835.19	2309.92	2159.49	1731.33	1489.8	3.23863	3.17342			AT4G29410	1791.83	1860.22	111.858	128.986	1826.02	120.422	3.26174	2.0843
	AT5G62560	1020.08	987.571	1216.98	1386.71	1003.82	867.896	3.00209	2.93897			AT5G42203	120.071	122.884	4.97148	9.24808	121.478	7.10978	2.08806	0.909009
	AT2G35859	711.017	682.035	973.584	839.324	696.526	604.303	2.84356	2.78197			AT1G74250	5971.22	5712.01	419.096	358.241	5841.62	388.669	3.76661	2.5907
	AT4G15550	468.056	455.347	547.641	650.422	461.702	399.354	2.6653	2.60244			AT1G26250	5089.16	5300.98	366.895	331.957	5195.07	349.426	3.71568	2.5446
	AT5G23150	936.113	843.674	1184.22	1133.41	889.893	772.542	2.94983	2.88848			AT1G19376	350.977	389.84	23.8631	24.337	370.409	24.1001	2.56985	1.39968
	AT3G57930	646.704	555.879	767.634	804.978	601.291	524.204	2.77981	2.72033			AT4G38405	55.4174	21.187	1.49144	1.46022	38.3022	1.47583	1.59442	0.393721
	AT3G25100	559.167	520.397	690.402	721.26	539.782	470.554	2.73302	2.67353			AT4G32710	1870.34	1881.4	120.807	130.933	1875.87	125.87	3.27343	2.10336
	AT1G67220	614.547	709.632	858.907	867.23	662.09	575.379	2.82157	2.76071			AT5G51174	249.378	343.229	22.8688	15.5757	296.304	19.2223	2.4732	1.30583
	AT5G01215	909.316	889.011	1240.38	1114.09	899.163	784.824	2.95432	2.89533			AT3G43863	6765.54	6576.44	482.731	423.951	6670.99	453.341	3.82426	2.65738
	AT5G01210	834.284	814.106	1132.73	1026.08	824.195	719.602	2.91656	2.8577			AT4G13390	5860.39	6000.15	440.97	368.95	5930.27	404.96	3.77315	2.60848
	AT4G27340	655.636	581.504	865.929	764.192	618.57	543.374	2.79209	2.7359			AT1G35600	2179.75	2101.75	140.196	152.35	2140.75	146.273	3.33077	2.16812
	AT3G13850	473.416	480.973	601.469	652.569	477.194	418.013	2.6796	2.62223			AT1G53543	9.23623	16.9496	0	0	13.0929	0	1.149	0
	AT2G43650	407.316	362.701	477.431	536.652	385.009	338.028	2.5866	2.53024			AT2G22580	55.4174	25.4244	2.48574	0.973482	40.4209	1.72961	1.61722	0.436101
	AT1G25025	534.156	482.944	716.146	626.809	508.55	447.652	2.70719	2.65191			AT3G33080	350.977	338.992	19.8859	25.7973	344.984	22.8416	2.53906	1.37734
	AT1G31220	444.832	421.837	538.28	603.197	433.335	380.492	2.63782	2.58149			AT2G05440	3445.11	3279.74	237.14	229.255	3362.43	233.197	3.52678	2.36958
	AT5G26642	441.259	413.952	542.961	588.171	427.606	377.044	2.63206	2.57754			AT1G33370	147.78	127.122	9.44581	7.78785	137.451	8.61683	2.1413	0.983032
	AT1G34610	550.234	484.915	666.999	706.234	517.575	457.744	2.71481	2.66157			AT5G30762	1713.32	1750.04	114.841	124.606	1731.68	119.723	3.23872	2.08179
	AT2G01021	138068	144321	192355	181876	141195	124744	5.14982	5.09602			AT1G28800	73.8899	59.3235	1.49144	5.84089	66.6067	3.66617	1.82999	0.66896
	AT4G32890	418.035	354.816	510.196	519.479	386.426	343.225	2.58819	2.53684			AT3G47342	1173	1148.33	79.5437	80.799	1160.67	80.1713	3.06508	1.9094
	AT3G49668	698.512	640.64	903.374	877.963	669.576	593.779	2.82645	2.77436			AT1G15825	1279.22	1241.56	101.915	73.0111	1260.39	87.4632	3.10085	1.94676
	AT3G49080	1189.79	1184.69	1640.58	1515.51	1187.24	1052.03	3.0749	3.02244			AT5G38560	4867.49	4720.46	354.467	318.329	4793.98	336.398	3.68079	2.52814
	AT2G47450	675.287	760.883	915.076	989.586	718.085	634.887	2.85678	2.80338			AT5G64290	2673.89	2521.25	191.899	170.359	2597.57	181.129	3.41473	2.26038
	AT1G11700	387.665	419.866	524.238	549.532	403.765	357.923	2.6072	2.555			AT5G53870	4040.85	3945.01	295.306	270.628	3992.93	282.967	3.6014	2.45327
	AT1G27650	435.9	410.01	559.343	570.998	422.955	376.78	2.62732	2.57724			AT1G26240	4558.08	4262.82	339.055	287.177	4410.45	313.116	3.64458	2.49709
	AT1G66730	655.636	752.999	917.416	963.827	704.317	627.081	2.84838	2.79802			AT3G02400	5846.53	5695.06	416.113	402.535	5770.8	409.324	3.76131	2.61313
	AT3G60030	284.049	305.536	379.136	412.149	294.793	263.762	2.47099	2.42286			AT1G28750	101.599	88.9853	6.96007	4.86741	95.2919	5.91374	1.98359	0.839713
	AT5G53880	416.249	439.578	545.301	609.637	427.913	384.979	2.63237	2.58656			AT5G06165	1099.11	1033.92	75.5665	75.9316	1066.52	75.749	3.02838	1.88507
	AT1G34390	348.363	277.939	449.347	405.709	313.151	285.019	2.49714	2.45639			AT1G56980	27.7087	38.1365	2.48574	0	32.9226	1.24287	1.53049	0.350804
	AT2G35890	317.992	384.384	491.473	461.521	351.188	317.665	2.54677	2.50333			AT2G27460	1685.61	1508.51	118.321	110.49	1597.06	114.406	3.20359	2.06223
	AT3G54390	303.701	303.565	393.178	433.615	303.633	275.598	2.48378	2.44185			AT3G27865	457.193	500.013	34.3032	32.1249	478.603	33.2141	2.68088	1.5342
	AT5G62440	460.91	417.895	641.255	560.265	439.402	400.507	2.64385	2.60369			AT3G53965	83.1261	67.7983	5.46863	2.92045	75.4622	4.19454	1.88345	0.715547
	AT2G15880	1909.74	2012.6	2670.34	2702.58	1961.17	1790.97	3.29274	3.25333			AT2G35747	817.407	648.321	54.1891	50.1343	732.864	52.1617	2.86562	1.7256
	AT5G53460	484.135	593.331	772.315	706.234	538.733	492.85	2.73218	2.69359			AT1G31810	5472.47	5813.7	427.05	402.048	5643.09	414.549	3.75159	2.61862
	AT2G22350	332.284	362.701	472.75	485.133	347.493	319.294	2.54219	2.50555			AT5G40490	4331.79	4203.5	299.283	328.063	4267.64	313.673	3.63029	2.49786
	AT5G50350	307.274	279.91	444.666	369.217	293.592	271.294	2.46922	2.43504			AT1G28870	124.689	148.309	10.9373	6.81437	136.499	8.87582	2.1383	0.994573
	AT1G25180	439.473	512.512	585.087	723.407	475.992	436.165	2.67851	2.64064			AT4G05410	3334.28	3377.2	267.963	226.821	3355.74	247.392	3.52592	2.39514
	AT1G49450	326.925	299.622	447.006	425.028	313.274	290.678	2.49731	2.4649			AT1G28890	193.961	156.784	10.9373	13.142	175.372	12.0396	2.24643	1.11527
	AT5G08600	317.992	238.515	393.178	384.243	278.254	259.14	2.446	2.41521			AT1G76330	64.6536	42.3739	3.48004	2.4337	53.5138	2.95687	1.73651	0.597352
	AT2G42040	375.16	337.075	447.006	543.092	356.117	330.033	2.55281	2.51987			AT5G58160	3052.57	2928.04	230.18	214.653	2990.31	222.416	3.47586	2.34911
	AT3G09980	421.608	358.758	535.94	553.825	390.183	363.255	2.59238	2.56141			AT1G56940	55.4174	38.1365	2.98289	1.94696	46.777	2.46493	1.67922	0.539694
	AT1G33240	439.473	317.363	514.876	545.238	378.418	353.372	2.57912	2.54946			AT4G22470	2807.81	2661.08	224.214	182.528	2734.45	203.371	3.43703	2.31042
	AT3G22120	1246.96	1241.86	1748.24	1723.73	1244.41	1157.32	3.09531	3.06383			AT3G19430	3292.72	3500.09	308.232	198.104	3396.4	253.168	3.53115	2.40512
	AT2G14180	848.575	906.752	1193.58	1264.35	877.664	819.31	2.94382	2.91398			AT3G05670	5486.32	5728.96	449.422	394.747	5607.64	422.084	3.74886	2.62643
	AT2G01023	36124.3	36382.4	51646.8	50194.1	36253.4	33947	4.55936	4.53081			AT3G63003	92.3623	80.5105	4.97148	6.32763	86.4364	5.64956	1.94169	0.822793
	AT2G45040	246.533	240.486	322.968	369.217	243.51	230.728	2.3883	2.36498			AT3G10040	4156.3	4491.64	333.089	320.276	4323.97	326.682	3.63598	2.51545
	AT3G62680	852.148	831.847	1352.72	1060.42	841.997	804.382	2.92583	2.906			AT2G29030	23.0906	38.1365	0	2.92045	30.6136	1.46022	1.49987	0.390974
	AT2G15440	591.323	463.232	786.357	729.847	527.278	505.401	2.72286	2.70449			AT2G35750	2429.13	2152.6	175.99	169.873	2290.86	172.932	3.36019	2.24038
	AT3G56090	371.587	406.067	557.003	555.971	388.827	370.991	2.59087	2.57053			AT4G02312	2281.35	2224.63	178.476	161.598	2252.99	170.037	3.35295	2.23309
	AT1G36010	371.587	356.787	538.28	523.772	364.187	354.017	2.56252	2.55025			AT4G03295	678.863	508.487	33.3089	54.0282	593.675	43.6686	2.77428	1.65
	AT1G79790	285.836	230.63	365.094	390.683	258.233	251.926	2.41369	2.40299			AT1G75550	1644.05	1495.8	127.27	110.003	1569.92	118.637	3.19616	2.07786
	AT2G13440	301.914	258.227	390.838	429.322	280.071	273.387	2.44882	2.43836			AT1G02710	955.95	1072.06	98.4353	53.0548	1014.01	75.745	3.00647	1.88505
	AT1G44050	305.487	344.96	498.494	455.081	325.224	317.858	2.51352	2.5036			AT1G55460	4470.34	4525.54	358.444	326.116	4497.94	342.28	3.65311	2.53565
	AT1G52510	230.455	205.005	355.733	287.645	217.73	214.459	2.33991	2.33337			AT5G40500	383.304	538.149	29.3317	39.426	460.726	34.3789	2.66438	1.54874
	AT5G42635	612.761	581.504	863.588	888.696	597.132	584.095	2.7768	2.76723			AT3G49601	6174.42	6301.01	484.222	467.758	6237.71	475.99	3.7951	2.67851
	AT3G11700	200.085	214.861	278.501	330.578	207.473	203.026	2.31905	2.30969			AT5G28110	346.359	292.38	26.3488	19.4696	319.369	22.9092	2.50565	1.37857
	AT3G22121	718.163	699.776	1121.03	978.853	708.969	699.96	2.85124	2.84569			AT1G80930	6788.63	7156.96	539.903	533.468	6972.79	536.685	3.84347	2.73053
	AT5G24120	242.961	252.314	388.498	347.75	247.637	245.416	2.39557	2.39167			AT1G01725	965.186	1110.2	78.5494	79.8255	1037.69	79.1875	3.01649	1.90411
	AT2G42280	175.075	177.408	278.501	249.006	176.241	175.836	2.24856	2.24757			AT2G15880	5269.27	5334.88	416.113	404.968	5302.07	410.541	3.72453	2.61441
	AT2G24790	180.434	208.947	252.758	328.431	194.691	193.729	2.29157	2.28943			AT1G57300	55.4174	33.8992	4.47433	0	44.6583	2.23717	1.65952	0.510165
	AT1G72350	192.939	191.206	264.459	311.258	192.073	191.906	2.28572	2.28535			AT5G55020	4996.8	4517.06	395.73	341.692	4756.93	368.711	3.67742	2.56786
	AT5G04920	248.32	181.35	290.203	356.337	214.835	215.513	2.33412	2.33548			AT3G54590	6105.15	5601.84	499.137	406.429	5853.49	452.783	3.76749	2.65685
	AT1G29380	217.95	145.869	297.224	257.593	181.909	184.939	2.26224	2.26937			AT3G07230	147.78	194.92	11.4344	13.6287	171.35	12.5316	2.23641	1.13135
	AT1G56530	446.619	589.389	823.802	759.899	518.004	527.9	2.71517	2.72337			AT1G62760	3343.52	3199.23	263.488	246.778	3271.37	255.133	3.51486	2.40847
	AT4G36910	296.555	275.968	444.666	437.908	286.261	294.191	2.45828	2.4701			AT3G52285	157.016	182.208	10.9373	13.6287	169.612	12.283	2.23201	1.1233
	AT1G09795	228.669	248.371	393.178	343.457	238.52	245.545	2.37934	2.3919			AT5G18580	1154.53	978.838	81.5323	85.1797	1066.68	83.356	3.02844	1.92612
	AT1G48990	171.502	208.947	285.522	304.818	190.224	196.78	2.28154	2.29618			AT3G01316	332.504	258.481	17.8973	26.7707	295.493	22.334	2.47201	1.36799
	AT4G24110	260.825	208.947	348.712	386.389	234.886	245.034	2.3727	2.39099			AT3G50250	1191.47	1144.1	97.441	87.1266	1167.79	92.2838	3.06773	1.96981
	AT4G11430	975.415	1005.31	1523.57	1577.76	990.364	1033.77	2.99623	3.01485			AT1G57470	36.9449	0	0.994296	0	18.4725	0.497148	1.28942	0.175265
	AT5G61380	142.918	120.243	210.631	216.807	131.581	142.48	2.12248	2.15679			AT1G28880	69.2717	144.071	6.46293	8.76134	106.672	7.61213	2.0321	0.935111
	AT1G47480	139.345	134.042	255.098	218.954	136.693	158.017	2.13891	2.20144			AT1G60910	157.016	169.496	9.44581	15.089	163.256	12.2674	2.21552	1.12279
	AT1G76410	185.793	167.552	294.884	326.284	176.673	207.056	2.24962	2.31818			AT1G56110	3015.63	2762.78	219.739	243.37	2889.21	231.555	3.46093	2.36653
	AT4G19270	298.341	283.853	496.154	570.998	291.097	355.717	2.46553	2.55232			AT4G19270	979.041	1127.15	99.9268	67.657	1053.09	83.7919	3.02288	1.92835
	AT3G50250	312.633	317.363	603.81	579.584	314.998	394.465	2.49968	2.59711			AT5G61455	1006.75	927.989	74.0751	80.799	967.369	77.437	2.98604	1.89452
												AT5G63740	3458.97	3161.1	300.775	232.662	3310.03	266.718	3.51996	2.42768
												AT3G19120	3232.68	3114.48	286.854	229.742	3173.58	258.298	3.50169	2.4138
												AT1G05420	1884.19	1970.39	161.573	150.89	1927.29	156.231	3.28517	2.19654
												AT1G49490	5675.66	5538.27	465.331	450.722	5606.97	458.026	3.74881	2.66184
												AT3G50690	6271.4	6012.86	521.508	482.36	6142.13	501.934	3.78839	2.70151
												AT3G22800	3920.78	4152.65	371.867	289.611	4036.71	330.739	3.60614	2.5208
												AT1G72780	92.3623	46.6113	5.96578	3.40719	69.4868	4.68648	1.84811	0.754844
												AT3G24550	4133.21	3945.01	327.123	335.851	4039.11	331.487	3.60639	2.52178
												AT1G28135	563.41	635.609	46.2348	50.6211	599.51	48.4279	2.77852	1.69397
												AT2G27470	3943.87	3792.47	316.186	318.329	3868.17	317.257	3.58762	2.50278
												AT1G25025	1413.14	1237.32	115.338	101.242	1325.23	108.29	3.12262	2.03858
												AT4G00005	568.028	521.199	45.2405	43.3199	544.614	44.2802	2.73689	1.65591
												AT1G08950	18.4725	76.2731	2.98289	2.92045	47.3728	2.95167	1.6846	0.59678
												AT1G36440	4317.94	4762.83	389.267	361.162	4540.38	375.214	3.65719	2.57544
												AT1G28770	110.835	46.6113	5.46863	4.86741	78.7231	5.16802	1.90158	0.790146
												AT1G25112	1357.73	1203.42	105.395	106.11	1280.57	105.752	3.10774	2.02838
												AT5G07315	78.508	55.0861	5.46863	3.89393	66.797	4.68128	1.83121	0.754446
												AT4G26225	69.2717	67.7983	4.47433	4.86741	68.535	4.67087	1.8422	0.75365
												AT5G46930	147.78	93.2227	4.97148	12.6553	120.501	8.81337	2.08458	0.991818
												AT1G10440	92.3623	76.2731	6.46293	5.84089	84.3177	6.15191	1.93104	0.854422
												AT4G39260	2290.59	2461.93	204.825	193.723	2376.26	199.274	3.37608	2.30162
												AT5G28923	1828.77	1745.81	138.207	163.058	1787.29	150.633	3.25244	2.18079
												AT5G60530	3934.63	3970.44	327.123	345.099	3952.54	336.111	3.59699	2.52777
												AT1G06880	406.394	398.315	28.8346	36.9923	402.355	32.9134	2.60569	1.53037
												AT1G75000	2202.84	2139.88	204.328	164.032	2171.36	184.18	3.33693	2.26759
												AT1G45244	69.2717	55.0861	4.47433	4.38067	62.1789	4.4275	1.80057	0.7346
												AT2G46120	41.563	55.0861	3.97718	2.4337	48.3246	3.20544	1.69306	0.623812
												AT1G28980	83.1261	55.0861	3.48004	6.32763	69.1061	4.90383	1.84576	0.771134
												AT3G07540	3246.54	2834.82	256.528	260.893	3040.68	258.711	3.48311	2.41449
												AT1G64500	2456.84	2635.66	239.128	196.643	2546.25	217.886	3.40607	2.34022
												AT4G25631	87.7442	63.5609	6.46293	4.38067	75.6526	5.4218	1.88453	0.807657
												AT3G32970	1630.19	1512.75	138.207	129.96	1571.47	134.083	3.19658	2.1306
												AT1G28900	124.689	88.9853	10.4401	5.84089	106.837	8.1405	2.03277	0.96097
												AT1G29418	826.643	635.609	62.6407	59.8691	731.126	61.2549	2.86459	1.79417
												AT3G43153	1690.23	1402.58	134.727	129.96	1546.4	132.343	3.1896	2.12497
												AT5G04290	9240.85	8919.71	823.774	749.581	9080.28	786.678	3.95815	2.89635
												AT4G18725	101.599	105.935	3.97718	11.6818	103.767	7.82948	2.02022	0.945935
												AT4G33970	2447.6	2406.84	216.757	201.997	2427.22	209.377	3.38529	2.323
												AT5G43190	3916.16	4161.12	391.753	309.08	4038.64	350.417	3.60634	2.54582
												AT5G49070	406.394	432.214	42.7547	27.7442	419.304	35.2495	2.62356	1.5593
												AT1G60840	507.993	487.3	45.7376	39.9128	497.647	42.8252	2.69779	1.64172
												AT1G15200	3777.62	3656.87	336.569	315.895	3717.25	326.232	3.57034	2.51486
												AT4G25390	3920.78	4305.19	378.827	345.099	4112.99	361.963	3.61426	2.55986
												AT5G52495	55.4174	16.9496	2.48574	1.94696	36.1835	2.21635	1.57035	0.507364
												AT3G17640	3255.77	2961.94	290.334	258.946	3108.86	274.64	3.49274	2.44034
												AT2G43800	4396.45	4483.16	413.627	371.383	4439.8	392.505	3.64746	2.59495
												AT4G03910	1362.34	1385.63	112.853	128.986	1373.99	120.919	3.1383	2.08607
												AT5G32017	92.3623	42.3739	2.98289	6.81437	67.3681	4.89863	1.83485	0.770751
												AT4G40011	18.4725	16.9496	0.994296	0	17.711	0.497148	1.2721	0.175265
												AT4G13245	226.288	224.582	11.9316	25.7973	225.435	18.8644	2.35494	1.29808
												AT2G21420	1870.34	1885.64	169.528	162.571	1877.99	166.049	3.27392	2.22285
												AT1G23540	2890.94	2796.68	256.528	247.751	2843.81	252.14	3.45405	2.40336
												AT5G66562	1191.47	1351.73	116.333	109.03	1271.6	112.681	3.10469	2.05569
												AT5G55680	1717.94	1673.77	166.545	134.34	1695.85	150.443	3.22964	2.18025
												AT2G06120	3837.65	3805.18	342.038	338.772	3821.42	340.405	3.58234	2.53327
												AT2G16019	475.666	546.624	50.212	39.9128	511.145	45.0624	2.70939	1.66335
												AT5G19025	2239.79	1995.81	193.888	184.475	2117.8	189.181	3.32609	2.27917
												AT5G65445	32.3268	33.8992	1.49144	2.4337	33.113	1.96257	1.53292	0.471669
												AT2G27385	651.154	673.746	54.1891	63.2763	662.45	58.7327	2.82181	1.77621
												AT1G09110	69.2717	67.7983	4.47433	5.84089	68.535	5.15761	1.8422	0.789412
												AT3G13335	64.6536	21.187	2.48574	3.40719	42.9203	2.94646	1.64267	0.596208
												AT2G07672	212.433	275.431	18.3945	23.8503	243.932	21.1224	2.38905	1.34483
												AT5G47660	2346	2203.44	199.356	211.246	2274.72	205.301	3.35712	2.3145
												AT1G43820	92.3623	72.0357	6.96007	5.84089	82.199	6.40048	1.92012	0.86926
												AT3G15600	6539.25	6089.14	604.035	538.335	6314.19	571.185	3.80039	2.75754
												AT5G60030	4447.25	4165.36	399.707	384.039	4306.3	391.873	3.63421	2.59425
												AT1G59570	46.1812	76.2731	4.97148	4.38067	61.2271	4.67607	1.79398	0.754048
												AT5G15780	3301.95	3491.61	305.746	313.948	3396.78	309.847	3.5312	2.49255
												AT5G18570	3819.18	3966.2	371.37	341.692	3892.69	356.531	3.59036	2.55331
												AT3G44955	9.23623	38.1365	1.49144	0.486741	23.6864	0.989093	1.39246	0.298655
												AT1G33860	3214.21	3021.26	286.854	284.257	3117.74	285.556	3.49398	2.45721
												AT3G53040	3990.05	3961.96	399.707	326.603	3976.01	363.155	3.59956	2.56129
												AT2G28910	4174.78	3974.68	392.25	358.241	4074.73	375.246	3.61021	2.57547
												AT5G37385	32.3268	46.6113	2.98289	2.4337	39.4691	2.7083	1.60712	0.569174
												AT2G07770	4419.54	4186.55	411.639	384.039	4303.04	397.839	3.63388	2.6008
												AT5G65390	2221.31	2381.42	223.717	202.484	2301.36	213.1	3.36217	2.33062
												AT3G63530	2092.01	1987.34	183.448	193.236	2039.67	188.342	3.30977	2.27725
												AT3G14320	0	50.8487	0	1.94696	25.4244	0.973482	1.422	0.295233
												AT5G67320	2766.25	2919.56	254.043	273.062	2842.91	263.552	3.45392	2.42251
												AT1G49020	46.1812	84.7479	4.47433	5.84089	65.4645	5.15761	1.82259	0.789412
												AT1G33135	1662.52	1360.2	152.624	125.092	1511.36	138.858	3.17966	2.14569
												AT5G66540	4188.63	4474.69	400.204	410.323	4331.66	405.263	3.63675	2.60881
												AT4G23420	1422.38	1470.38	134.727	136.774	1446.38	135.751	3.16058	2.13593
												AT5G35190	6825.58	7055.26	666.178	642.498	6940.42	654.338	3.84145	2.81647
												AT2G06590	1911.9	1631.4	172.51	159.164	1771.65	165.837	3.24862	2.22229
												AT3G61545	87.7442	16.9496	3.48004	3.40719	52.3469	3.44361	1.72711	0.647736
												AT5G08210	18.4725	42.3739	1.49144	2.4337	30.4232	1.96257	1.49725	0.471669
												AT2G14230	1196.09	1148.33	119.316	100.269	1172.21	109.792	3.06938	2.04451
												AT5G13890	2595.38	3038.21	294.809	236.556	2816.8	265.682	3.44991	2.42599
												AT4G11355	87.7442	38.1365	3.48004	6.32763	62.9404	4.90383	1.80578	0.771134
												AT3G15120	5001.42	4690.8	474.776	444.881	4846.11	459.829	3.68548	2.66354
												AT3G13857	591.119	783.918	60.1549	69.1172	687.518	64.6361	2.83792	1.81714
												AT5G51055	36.9449	33.8992	1.49144	3.40719	35.422	2.44932	1.56136	0.537733
												AT5G18755	36.9449	127.122	6.96007	6.81437	82.0334	6.88722	1.91925	0.896924
												AT3G63540	249.378	228.819	22.8688	20.9299	239.099	21.8993	2.38039	1.35982
												AT3G57400	2461.46	2317.85	247.58	207.352	2389.66	227.466	3.37852	2.35882
												AT1G15340	3629.84	3038.21	313.7	320.762	3334.03	317.231	3.5231	2.50274
												AT4G08111	175.488	194.92	11.4344	20.4431	185.204	15.9388	2.26999	1.22888
												AT2G05812	3306.57	3517.04	346.015	308.107	3411.8	327.061	3.53311	2.51595
												AT3G09620	2770.87	3012.79	287.849	264.3	2891.83	276.075	3.46132	2.4426
												AT3G06180	1990.41	2097.51	197.865	194.21	2043.96	196.037	3.31068	2.29455
												AT1G54200	3731.44	3796.71	380.318	341.692	3764.07	361.005	3.57577	2.55871
												AT3G56705	1066.78	1089.01	90.481	114.871	1077.9	102.676	3.03298	2.01568
												AT5G45770	3874.6	3758.57	375.844	357.755	3816.58	366.799	3.58179	2.56561
												AT5G59385	13.8543	29.6618	0.994296	1.46022	21.7581	1.22726	1.35714	0.347771
												AT1G56530	1625.58	1500.04	155.607	143.102	1562.81	149.355	3.19418	2.17712
												AT1G57040	27.7087	25.4244	1.98859	0.973482	26.5665	1.48104	1.44038	0.394633
												AT3G20555	641.918	453.401	43.749	59.3824	547.66	51.5657	2.7393	1.7207
												AT2G23020	18.4725	25.4244	0.994296	1.46022	21.9484	1.22726	1.36075	0.347771
												AT1G03515	50.7993	59.3235	4.47433	4.38067	55.0614	4.4275	1.74866	0.7346
												AT1G28950	189.343	194.92	18.8916	16.5492	192.131	17.7204	2.28585	1.27232
												AT3G24080	7924.69	8203.6	846.146	721.35	8064.14	783.748	3.90661	2.89473
												AT1G38185	3643.69	3622.97	383.301	324.656	3633.33	353.979	3.56042	2.5502
												AT1G25180	1154.53	1428	132.241	118.278	1291.27	125.26	3.11135	2.10126
												AT1G15820	253.996	368.653	33.8061	24.337	311.325	29.0716	2.49461	1.47816
												AT4G19829	9.23623	16.9496	0.497148	0	13.0929	0.248574	1.149	0.0964143
												AT2G05765	327.886	381.365	29.3317	37.9658	354.626	33.6488	2.55099	1.53969
												AT5G45520	6677.8	6949.33	695.013	633.737	6813.56	664.375	3.83344	2.82307
												AT3G25410	1639.43	1733.09	165.053	163.545	1686.26	164.299	3.22718	2.21827
												AT2G09187	3671.4	4008.57	366.398	387.932	3839.99	377.165	3.58444	2.57768
												AT1G70460	3140.32	3220.42	333.586	291.071	3180.37	312.329	3.50261	2.496
												AT5G09585	1297.69	1398.34	116.83	147.969	1348.02	132.4	3.13002	2.12515
												AT1G67940	300.178	322.042	28.8346	31.1514	311.11	29.993	2.49431	1.49126
												AT4G07518	535.701	525.437	54.6863	48.1873	530.569	51.4368	2.72556	1.71964
												AT2G25400	46.1812	55.0861	5.96578	1.46022	50.6336	3.713	1.71293	0.673297
												AT1G54420	1366.96	1288.17	146.659	116.331	1327.57	131.495	3.12338	2.1222
												AT2G37580	1833.39	1466.14	163.065	163.058	1649.77	163.061	3.21769	2.21501
												AT3G49080	3237.3	2991.6	314.198	306.16	3114.45	310.179	3.49352	2.49301
												AT2G07698	28733.9	28149	2785.02	2943.81	28441.5	2864.42	4.45397	3.45719
												AT5G14540	1731.79	1622.92	176.488	159.651	1677.36	168.069	3.22488	2.22806
												AT5G29890	1108.35	1016.97	114.344	97.3482	1062.66	105.846	3.0268	2.02876
												AT1G28920	115.453	29.6618	7.45722	4.86741	72.5573	6.16232	1.86663	0.855053
												AT3G47347	461.812	432.214	47.7262	40.8862	447.013	44.3062	2.65129	1.65616
												AT5G28120	447.957	343.229	43.749	34.5586	395.593	39.1538	2.59835	1.60373
												AT3G04360	2655.42	2614.47	272.437	265.274	2634.94	268.855	3.42094	2.43113
												AT3G62680	2669.27	2093.27	270.946	213.193	2381.27	242.069	3.37699	2.38573
												AT2G18540	6368.38	6059.47	618.949	652.72	6213.93	635.834	3.79344	2.80403
												AT3G43530	3426.64	3974.68	389.764	367.976	3700.66	378.87	3.5684	2.57964
												AT5G08770	2235.17	1983.1	217.254	214.653	2109.13	215.953	3.32431	2.33637
												AT3G30670	2244.4	2402.6	234.157	243.37	2323.5	238.764	3.36633	2.37978
												AT1G57530	9.23623	21.187	0	1.46022	15.2116	0.730111	1.20983	0.238074
												AT5G61350	3440.5	3847.55	384.793	367.976	3644.03	376.384	3.5617	2.57678
												AT3G28720	2918.65	3004.31	327.123	284.743	2961.48	305.933	3.47166	2.48704
												AT5G35057	3209.59	3322.12	331.101	342.179	3265.85	336.64	3.51413	2.52845
												AT1G67930	3639.08	2911.09	377.833	298.859	3275.08	338.346	3.51535	2.53064
												AT2G13310	845.115	733.069	81.0351	81.2857	789.092	81.1604	2.89768	1.91466
												AT2G07752	369.449	419.502	36.789	42.8332	394.476	39.8111	2.59712	1.61078
												AT1G75650	78.508	67.7983	5.46863	7.78785	73.1531	6.62824	1.87013	0.882424
												AT5G44310	3029.48	3161.1	325.632	314.921	3095.29	320.277	3.49084	2.50688
												AT1G55450	166.252	186.445	14.4173	19.9564	176.349	17.1868	2.24883	1.25976
												AT1G42727	748.135	800.867	79.5437	80.799	774.501	80.1713	2.88958	1.9094
												AT3G33073	1704.08	1788.18	191.402	171.82	1746.13	181.611	3.24233	2.26153
												AT1G33130	1385.43	1330.54	140.196	141.642	1357.99	140.919	3.13322	2.15204
												AT3G25840	5052.22	4707.74	541.891	480.9	4879.98	511.396	3.68851	2.70961
												AT3G10400	1777.97	1754.28	209.299	160.138	1766.13	184.719	3.24727	2.26886
												AT2G26420	2359.86	2207.68	253.546	222.927	2283.77	238.236	3.35884	2.37883
												AT3G46550	3126.46	3156.86	357.947	299.346	3141.66	328.646	3.4973	2.51805
												AT5G11990	1680.99	1792.42	189.911	174.74	1736.71	182.325	3.23998	2.26322
												AT1G75190	2110.48	1915.3	219.242	203.458	2012.89	211.35	3.30404	2.32705
												AT3G48115	2558.44	2190.73	262.991	236.069	2374.58	249.53	3.37577	2.39886
												AT3G12050	2401.42	2334.8	263.986	235.096	2368.11	249.541	3.37459	2.39888
												AT4G36520	8040.14	8021.39	862.055	834.761	8030.76	848.408	3.90481	2.92912
												AT4G02314	974.422	1144.1	107.881	115.844	1059.26	111.863	3.02541	2.05255
												AT2G44995	503.375	444.926	47.2291	51.5945	474.151	49.4118	2.67683	1.70253
												AT5G65615	64.6536	46.6113	4.97148	4.86741	55.6325	4.91944	1.75307	0.772281
												AT2G31080	6289.87	6093.37	681.59	642.498	6191.62	662.044	3.79187	2.82154
												AT1G54970	2225.93	2381.42	260.506	231.202	2303.67	245.854	3.36261	2.39244
												AT5G42280	2429.13	2423.79	251.06	266.247	2426.46	258.654	3.38515	2.41439
												AT3G24614	544.938	618.66	57.6692	65.2233	581.799	61.4462	2.76552	1.79551
												AT5G22790	2350.62	2339.04	278.9	220.494	2344.83	249.697	3.3703	2.39915
												AT1G28860	101.599	76.2731	7.45722	9.73482	88.9358	8.59602	1.95393	0.982091
												AT2G07756	235.524	266.956	28.8346	23.3636	251.24	26.0991	2.40181	1.43295
												AT2G43141	120.071	152.546	12.4287	14.6022	136.309	13.5155	2.1377	1.16183
												AT5G38150	4498.04	4449.26	482.731	476.519	4473.65	479.625	3.65076	2.68181
												AT4G16140	2309.06	2360.23	288.843	208.325	2334.64	248.584	3.36841	2.39722
												AT5G07740	4982.95	4919.61	545.869	517.892	4951.28	531.88	3.69481	2.72663
												AT2G21430	203.197	110.172	14.4173	16.5492	156.685	15.4832	2.19779	1.21704
												AT5G45082	1260.75	1135.62	130.75	124.606	1198.18	127.678	3.07889	2.1095
												AT3G18790	2609.24	2610.23	302.266	258.946	2609.74	280.606	3.41676	2.44964
												AT3G63052	166.252	131.359	12.9259	16.5492	148.806	14.7375	2.17553	1.19694
												AT1G08870	83.1261	80.5105	6.96007	8.2746	81.8183	7.61733	1.91813	0.935373
												AT1G56830	9.23623	38.1365	0.497148	2.4337	23.6864	1.46543	1.39246	0.391892
												AT5G51770	4987.57	4779.78	555.812	499.883	4883.67	527.847	3.68884	2.72333
												AT3G57765	965.186	1097.49	107.384	114.384	1031.34	110.884	3.01382	2.04877
												AT5G64640	2918.65	3207.71	346.015	316.382	3063.18	331.198	3.48631	2.5214
												AT5G27170	170.87	194.92	17.4002	20.4431	182.895	18.9217	2.26457	1.29933
												AT5G23680	3020.25	3004.31	332.592	321.736	3012.28	327.164	3.47904	2.51609
												AT5G10670	937.478	995.788	99.4296	108.543	966.633	103.986	2.98571	2.02113
												AT3G59923	46.1812	59.3235	5.96578	3.40719	52.7523	4.68648	1.7304	0.754844
												AT4G15160	2018.12	1944.96	226.7	205.891	1981.54	216.295	3.29722	2.33705
												AT2G11570	3200.35	3165.33	361.924	331.471	3182.84	346.697	3.50295	2.5412
												AT1G77030	2239.79	2165.31	232.665	247.751	2202.55	240.208	3.34312	2.38239
												AT1G54215	1348.49	1186.47	146.162	131.42	1267.48	138.791	3.10328	2.14548
												AT5G15022	960.568	872.903	106.39	93.941	916.736	100.165	2.96272	2.00503
												AT3G22100	2461.46	2368.7	281.883	248.725	2415.08	265.304	3.38311	2.42538
												AT5G39570	2775.49	2877.19	352.478	270.628	2826.34	311.553	3.45138	2.49492
												AT3G43583	498.757	512.725	58.1663	51.5945	505.741	54.8804	2.70479	1.74726
												AT4G08820	1851.86	1898.35	207.311	207.352	1875.11	207.331	3.27326	2.31875
												AT2G33920	73.8899	59.3235	5.46863	7.30111	66.6067	6.38487	1.82999	0.868343
												AT1G57440	36.9449	29.6618	3.97718	0.486741	33.3033	2.23196	1.53534	0.509466
												AT1G17070	3629.84	3779.76	400.204	422.491	3704.8	411.348	3.56888	2.61526
												AT1G68725	1787.21	1919.54	230.677	178.634	1853.38	204.655	3.2682	2.31314
												AT3G57180	2507.64	2661.08	287.352	286.69	2584.36	287.021	3.41252	2.45942
												AT5G51795	3278.86	3432.29	373.358	371.383	3355.58	372.371	3.5259	2.57214
												AT5G31719	8931.44	8597.67	954.524	996.845	8764.55	975.685	3.94278	2.98975
												AT5G48920	1500.89	1351.73	159.585	156.244	1426.31	157.914	3.15452	2.20116
												AT4G30460	1593.25	1678.01	203.334	158.678	1635.63	181.006	3.21395	2.26008
												AT5G63540	1588.63	1529.7	175.99	170.359	1559.17	173.175	3.19317	2.24099
												AT2G14240	1436.23	1313.59	162.07	141.155	1374.91	151.613	3.13859	2.18359
												AT1G57510	41.563	42.3739	4.97148	2.4337	41.9685	3.70259	1.63315	0.672337
												AT1G33520	3611.37	3809.42	450.416	380.145	3710.39	415.28	3.56954	2.61939
												AT1G61080	3865.36	3690.77	398.713	449.749	3778.07	424.231	3.57738	2.62862
												AT2G43139	147.78	254.244	23.8631	18.9829	201.012	21.423	2.30538	1.35069
												AT1G24851	1043.69	834.767	105.893	102.702	939.23	104.297	2.97323	2.02242
												AT3G51810	1990.41	1915.3	223.219	216.113	1952.86	219.666	3.29089	2.34374
												AT3G50505	18.4725	67.7983	3.48004	4.38067	43.1354	3.93035	1.64479	0.692878
												AT1G09750	2004.26	2152.6	252.551	216.6	2078.43	234.575	3.31794	2.37213
												AT1G65113	46.1812	38.1365	3.97718	3.40719	42.1589	3.69219	1.63507	0.671375
												AT4G35940	2479.93	2415.31	273.431	282.31	2447.62	277.871	3.38892	2.4454
												AT1G57520	18.4725	4.23739	0	0.486741	11.3549	0.24337	1.09184	0.0946005
												AT2G35540	2355.24	2254.29	290.334	233.149	2304.77	261.742	3.36282	2.41953
												AT3G11825	18.4725	25.4244	0.994296	1.94696	21.9484	1.47063	1.36075	0.392808
												AT2G22496	27.7087	16.9496	0.994296	1.94696	22.3291	1.47063	1.3679	0.392808
												AT5G38860	761.989	610.185	76.5608	78.3653	686.087	77.463	2.83701	1.89467
												AT2G41010	1616.34	1419.53	188.916	156.731	1517.93	172.823	3.18154	2.24011
												AT2G07725	2858.61	2792.44	309.723	338.285	2825.53	324.004	3.45125	2.51189
												AT2G42560	6299.11	5724.72	722.356	660.021	6011.91	691.188	3.77909	2.84022
												AT5G02615	18.4725	21.187	0.994296	1.46022	19.8297	1.22726	1.31868	0.347771
												AT1G24095	369.449	550.861	55.1834	48.6741	460.155	51.9288	2.66385	1.72369
												AT4G12275	1810.3	1991.58	248.077	188.855	1900.94	218.466	3.2792	2.34137
												AT1G35405	5163.05	5233.18	633.367	567.54	5198.12	600.453	3.71593	2.7792
												AT5G17690	2415.27	2461.93	286.854	275.982	2438.6	281.418	3.38732	2.45089
												AT1G49680	715.808	682.22	72.0865	88.5868	699.014	80.3367	2.84511	1.91029
												AT3G51650	3592.89	3911.11	425.559	448.775	3752	437.167	3.57438	2.64164
												AT4G23440	3514.39	3381.44	425.559	377.224	3447.91	401.391	3.53768	2.60465
												AT1G10620	2955.59	2678.03	339.055	315.895	2816.81	327.475	3.44991	2.5165
												AT5G27330	5006.04	4817.92	616.961	521.3	4911.98	569.13	3.69134	2.75597
												AT1G12830	2530.73	2254.29	280.392	276.956	2392.51	278.674	3.37904	2.44665
												AT3G05130	5370.87	5313.69	645.298	599.665	5342.28	622.482	3.72781	2.79482
												AT2G06670	1371.58	1411.05	156.602	167.926	1391.32	162.264	3.14374	2.21289
												AT1G40230	1967.32	1936.49	248.077	206.378	1951.9	227.228	3.29068	2.35837
												AT5G41020	5657.19	5644.21	679.104	644.445	5650.7	661.775	3.75218	2.82137
												AT5G32475	1343.87	1156.81	146.162	145.536	1250.34	145.849	3.09738	2.16687
												AT3G58660	2410.66	2834.82	329.112	286.204	2622.74	307.658	3.41892	2.48948
												AT3G13855	1002.13	1178	114.344	139.695	1090.06	127.019	3.03785	2.10728
												AT3G50895	69.2717	50.8487	4.47433	7.78785	60.0602	6.13109	1.78576	0.853156
												AT4G32475	78.508	72.0357	5.96578	9.73482	75.2718	7.8503	1.88236	0.946958
												AT5G15815	69.2717	67.7983	7.45722	6.81437	68.535	7.1358	1.8422	0.9104
												AT1G48400	748.135	894.09	107.384	85.1797	821.112	96.2818	2.91493	1.98803
												AT3G15095	4715.1	4792.49	577.189	549.044	4753.79	563.116	3.67713	2.75137
												AT1G45234	55.4174	42.3739	3.97718	5.84089	48.8957	4.90904	1.69806	0.771517
												AT5G58495	27.7087	25.4244	2.98289	1.46022	26.5665	2.22156	1.44038	0.508066
												AT5G36275	715.808	839.004	82.5266	100.755	777.406	91.641	2.89121	1.9668
												AT2G20723	78.508	135.597	12.9259	10.7083	107.052	11.8171	2.03363	1.10779
												AT4G40020	4853.64	4656.9	574.206	549.53	4755.27	561.868	3.67727	2.75041
												AT1G53541	101.599	127.122	13.423	11.6818	114.36	12.5524	2.06206	1.13202
												AT5G54075	1764.12	1572.07	185.933	209.299	1668.1	197.616	3.22248	2.29801
												AT5G20780	3509.77	3500.09	443.456	389.393	3504.93	416.424	3.5448	2.62058
												AT4G37820	5343.16	5546.75	670.156	623.028	5444.95	646.592	3.73607	2.8113
												AT3G47348	189.343	182.208	20.8802	21.4166	185.775	21.1484	2.27132	1.34534
												AT3G14900	4779.75	4707.74	570.229	564.619	4743.75	567.424	3.67621	2.75467
												AT2G33890	78.508	135.597	11.9316	11.6818	107.052	11.8067	2.03363	1.10744
												AT5G28410	452.575	478.826	42.2576	66.6835	465.7	54.4705	2.66904	1.74406
												AT5G12860	2530.73	2614.47	314.695	300.806	2572.6	307.75	3.41054	2.48961
												AT3G05525	36.9449	25.4244	0.994296	4.38067	31.1846	2.68748	1.50765	0.56673
												AT4G02510	4484.19	4385.7	538.909	525.68	4434.95	532.294	3.64699	2.72697
												AT1G43930	3440.5	3563.65	431.027	408.862	3502.07	419.945	3.54445	2.62423
												AT1G20130	1505.51	1402.58	171.516	176.2	1454.04	173.858	3.16288	2.24269
												AT2G07765	5135.34	5237.42	598.566	646.879	5186.38	622.722	3.71495	2.79499
												AT3G57670	3020.25	2686.51	360.93	324.656	2853.38	342.793	3.45551	2.5363
												AT5G64100	73.8899	84.7479	12.9259	3.89393	79.3189	8.40989	1.90482	0.973584
												AT1G79480	3218.83	3457.71	406.17	399.128	3338.27	402.649	3.52365	2.606
												AT2G23480	2332.15	2394.13	268.957	299.832	2363.14	284.395	3.37367	2.45545
												AT3G05220	5837.3	5690.82	701.973	689.712	5764.06	695.842	3.7608	2.84313
												AT4G07942	2558.44	2440.74	326.626	275.495	2499.59	301.061	3.39804	2.48009
												AT1G57030	0	42.3739	0.994296	1.46022	21.187	1.22726	1.3461	0.347771
												AT5G18404	18.4725	42.3739	3.48004	1.46022	30.4232	2.47013	1.49725	0.540346
												AT3G22070	2322.91	2508.54	332.592	252.619	2415.72	292.605	3.38323	2.46776
												AT1G49750	1971.94	1779.71	251.557	201.997	1875.82	226.777	3.27342	2.35751
												AT2G22145	0	16.9496	0	0	8.47479	0	0.97657	0
												AT1G07580	92.3623	50.8487	8.45152	6.81437	71.6055	7.63295	1.86097	0.936159
												AT2G07683	7975.49	7860.37	985.348	949.632	7917.93	967.49	3.89867	2.98609
												AT5G32107	8723.62	9042.6	1134.49	1035.3	8883.11	1084.89	3.94861	3.03579
												AT2G28490	1657.9	1428	204.328	171.333	1542.95	187.83	3.18863	2.27607
												AT3G22650	198.579	275.431	31.8175	24.337	237.005	28.0773	2.37659	1.46355
												AT3G24760	2987.92	3343.3	397.221	380.631	3165.61	388.926	3.50059	2.59098
												AT2G07724	360.213	266.956	36.789	37.9658	313.584	37.3774	2.49774	1.58408
												AT4G12240	1694.85	1809.37	227.694	202.971	1752.11	215.332	3.24381	2.33512
												AT1G56880	27.7087	29.6618	0.497148	4.38067	28.6852	2.43891	1.47254	0.536421
												AT1G27400	697.336	728.832	87.0009	87.1266	713.084	87.0638	2.85375	1.9448
												AT1G78206	41.563	8.47479	2.48574	1.46022	25.0189	1.97298	1.41529	0.473192
												AT3G27720	3015.63	3038.21	367.89	379.171	3026.92	373.53	3.48114	2.57349
												AT5G15870	3071.05	3275.51	421.582	359.702	3173.28	390.642	3.50164	2.59289
												AT5G41320	2442.98	2211.92	304.255	267.707	2327.45	285.981	3.36707	2.45785
												AT1G07025	36.9449	16.9496	2.98289	0	26.9473	1.49144	1.44634	0.396451
												AT3G51640	3500.53	3445	444.948	416.65	3472.77	430.799	3.5408	2.63528
												AT1G77040	96.9804	105.935	7.95437	15.089	101.458	11.5217	2.01054	1.09766
												AT5G11270	1403.91	1165.28	151.133	165.979	1284.6	158.556	3.1091	2.20291
												AT2G35382	161.634	127.122	15.4116	18.4962	144.378	16.9539	2.1625	1.25416
												AT4G04395	69.2717	67.7983	6.96007	7.30111	68.535	7.13059	1.8422	0.910122
												AT3G06900	692.717	796.63	84.018	99.7819	744.674	91.9	2.87255	1.96802
												AT4G06735	1163.77	1275.46	155.11	146.996	1219.61	151.053	3.08658	2.18199
												AT2G27850	13.8543	42.3739	1.49144	3.40719	28.1141	2.44932	1.4641	0.537733
												AT5G01215	2447.6	2199.21	296.3	281.336	2323.4	288.818	3.36631	2.46213
												AT5G44283	4.61812	21.187	0	0.973482	12.9025	0.486741	1.14309	0.172235
												AT4G31355	9.23623	25.4244	0	1.94696	17.3303	0.973482	1.26317	0.295233
												AT4G33610	1570.16	1622.92	208.305	187.395	1596.54	197.85	3.20345	2.29853
												AT5G44610	2175.13	1758.52	222.722	265.274	1966.83	243.998	3.29399	2.38916
												AT1G57130	9.23623	29.6618	1.98859	0.973482	19.449	1.48104	1.31067	0.394633
												AT1G31835	1339.25	1360.2	171.019	166.952	1349.73	168.986	3.13057	2.23041
												AT2G07748	129.307	93.2227	7.45722	17.5227	111.265	12.4899	2.05024	1.13001
												AT1G10580	2456.84	2470.4	325.135	295.452	2463.62	310.293	3.39175	2.49317
												AT5G08180	1186.86	1220.37	146.659	155.757	1203.61	151.208	3.08085	2.18244
												AT5G01210	2235.17	2025.47	280.392	255.539	2130.32	267.965	3.32865	2.4297
												AT5G43760	3020.25	2800.92	381.313	351.427	2910.58	366.37	3.46413	2.5651
												AT4G26750	1316.16	1576.31	174.002	190.802	1446.24	182.402	3.16054	2.2634
												AT5G09880	2341.38	2707.69	322.649	313.948	2524.54	318.298	3.40235	2.5042
												AT3G53440	1888.81	1771.23	247.58	212.706	1830.02	230.143	3.26269	2.36388
												AT3G59400	1611.72	1826.32	225.705	207.838	1719.02	216.772	3.23553	2.338
												AT3G29080	2484.55	2402.6	309.226	309.567	2443.57	309.397	3.3882	2.49192
												AT3G33166	992.895	864.428	116.333	117.305	928.662	116.819	2.96832	2.07121
												AT2G36090	2198.22	2572.1	323.643	279.389	2385.16	301.516	3.3777	2.48075
												AT3G43154	849.733	860.191	119.813	94.4277	854.962	107.12	2.93245	2.03391
												AT4G25630	1436.23	1745.81	210.791	191.776	1591.02	201.283	3.20195	2.30596
												AT2G45020	41.563	29.6618	2.48574	4.38067	35.6124	3.4332	1.56363	0.646718
												AT2G33950	55.4174	72.0357	7.95437	6.32763	63.7265	7.141	1.81108	0.910678
												AT5G29058	586.501	661.033	73.0808	83.7194	623.767	78.4001	2.79572	1.89982
												AT1G43250	5795.74	5733.19	815.323	650.286	5764.46	732.804	3.76083	2.86558
												AT2G36000	2964.83	2741.59	390.261	335.364	2853.21	362.813	3.45549	2.56088
												AT1G19300	1911.9	1860.22	242.608	237.043	1886.06	239.826	3.27579	2.3817
												AT1G73240	2313.68	1779.71	258.02	260.406	2046.69	259.213	3.31126	2.41533
												AT1G28790	78.508	76.2731	11.4344	6.32763	77.3905	8.88102	1.89426	0.994802
												AT4G23590	60.0355	42.3739	3.97718	6.81437	51.2047	5.39578	1.71771	0.805893
												AT3G22072	2373.71	2572.1	354.467	276.956	2472.9	315.711	3.39338	2.50066
												AT4G34695	69.2717	46.6113	7.95437	4.86741	57.9415	6.41089	1.77042	0.86987
												AT5G19900	2743.16	2500.06	351.981	318.815	2621.61	335.398	3.41873	2.52685
												AT4G08395	2747.78	2622.95	374.85	311.027	2685.36	342.939	3.42916	2.53648
												AT5G09760	1759.5	1949.2	258.02	218.06	1854.35	238.04	3.26843	2.37847
												AT5G10660	2576.91	2584.81	321.158	341.205	2580.86	331.182	3.41193	2.52138
												AT3G44470	46.1812	59.3235	6.96007	3.89393	52.7523	5.427	1.7304	0.808008
												AT1G48250	2442.98	2355.99	327.123	288.637	2399.49	307.88	3.3803	2.48979
												AT4G18815	36.9449	33.8992	5.96578	0.486741	35.422	3.22626	1.56136	0.625956
												AT5G32306	4433.39	4402.65	556.806	580.195	4418.02	568.501	3.64533	2.75549
												AT5G32197	2489.16	2423.79	320.163	311.514	2456.48	315.839	3.39049	2.50084
												AT5G06805	3024.87	2669.56	395.73	335.851	2847.21	365.791	3.45457	2.56442
												AT1G71360	2950.98	2826.34	387.278	353.374	2888.66	370.326	3.46085	2.56976
												AT1G27710	965.186	1228.84	143.676	138.721	1097.02	141.198	3.04061	2.15289
												AT5G62390	3361.99	3381.44	437.987	432.713	3371.71	435.35	3.52798	2.63984
												AT5G47680	1348.49	1279.69	191.899	145.049	1314.09	168.474	3.11896	2.2291
												AT4G38680	1297.69	1478.85	176.488	180.581	1388.27	178.534	3.14279	2.25415
												AT2G05810	3352.75	3550.94	468.811	425.412	3451.84	447.111	3.53818	2.65139
												AT5G36650	1265.36	1385.63	160.082	181.554	1325.5	170.818	3.12271	2.23507
												AT2G46110	207.815	131.359	22.8688	18.4962	169.587	20.6825	2.23195	1.33611
												AT3G51075	3246.54	3216.18	429.536	409.349	3231.36	419.443	3.50952	2.62371
												AT5G26230	2101.24	2059.37	263.986	274.522	2080.31	269.254	3.31834	2.43177
												AT1G19740	1671.76	1601.73	216.259	209.299	1636.75	212.779	3.21425	2.32997
												AT1G01730	327.886	398.315	44.2462	48.6741	363.101	46.4601	2.56122	1.67633
												AT5G32512	360.213	483.063	48.7205	58.4089	421.638	53.5647	2.62597	1.73691
												AT3G09260	415.63	444.926	55.1834	55.9752	430.278	55.5793	2.63476	1.75266
												AT3G60280	1847.25	1834.79	252.551	227.795	1841.02	240.173	3.26529	2.38233
												AT2G06667	106.217	203.395	12.9259	25.3105	154.806	19.1182	2.19258	1.30359
												AT1G56910	9.23623	33.8992	1.49144	1.46022	21.5677	1.47583	1.35349	0.393721
												AT3G06105	36.9449	50.8487	6.96007	2.92045	43.8968	4.94026	1.65222	0.773805
												AT5G37872	55.4174	42.3739	3.48004	6.81437	48.8957	5.1472	1.69806	0.788678
												AT2G07708	6876.37	6597.62	901.827	872.726	6737	887.277	3.82853	2.94855
												AT1G35830	3888.45	3661.11	501.622	491.122	3774.78	496.372	3.57701	2.69668
												AT5G56365	147.78	118.647	15.4116	17.5227	133.213	16.4671	2.1278	1.24222
												AT1G57420	41.563	76.2731	7.45722	5.84089	58.9181	6.64906	1.77756	0.883608
												AT3G42130	1131.44	1076.3	160.579	128.013	1103.87	144.296	3.04331	2.16225
												AT4G17210	2706.22	2686.51	362.421	348.506	2696.36	355.464	3.43094	2.55202
												AT5G52310	3265.01	3156.86	428.542	420.057	3210.93	424.3	3.50677	2.62869
												AT2G30960	1773.36	1830.55	232.665	243.857	1801.96	238.261	3.25598	2.37887
												AT2G04330	1981.17	1750.04	242.608	249.211	1865.61	245.91	3.27105	2.39254
												AT2G34130	803.552	940.702	123.79	105.136	872.127	114.463	2.94108	2.06244
												AT3G25500	3736.06	3724.67	511.068	478.953	3730.36	495.011	3.57187	2.69549
												AT1G57090	27.7087	29.6618	0.994296	3.89393	28.6852	2.44411	1.47254	0.537077
												AT2G47990	2493.78	2449.21	333.089	321.249	2471.5	327.169	3.39314	2.5161
												AT5G55660	6677.8	7212.04	910.278	937.95	6944.92	924.114	3.84173	2.9662
												AT4G23410	480.284	576.286	63.1378	75.4448	528.285	69.2913	2.72369	1.8469
												AT2G37140	0	25.4244	0.994296	0	12.7122	0.497148	1.13711	0.175265
												AT1G07100	18.4725	12.7122	1.49144	0.486741	15.5923	0.989093	1.21991	0.298655
												AT2G07671	4276.38	4707.74	587.132	611.347	4492.06	599.239	3.65254	2.77832
												AT4G04635	2401.42	2089.04	301.272	294.965	2245.23	298.118	3.35145	2.47584
												AT1G41775	2526.11	2673.8	368.884	323.683	2599.95	346.283	3.41513	2.54068
												AT4G16870	2613.85	2283.96	341.541	309.567	2448.9	325.554	3.38915	2.51395
												AT5G53740	4705.86	4639.95	594.092	651.746	4672.9	622.919	3.66968	2.79513
												AT3G51070	2221.31	2355.99	319.169	290.584	2288.65	304.877	3.35977	2.48555
												AT3G56825	646.536	754.256	89.9838	94.4277	700.396	92.2058	2.84596	1.96944
												AT4G08710	3477.44	3330.59	470.799	438.067	3404.02	454.433	3.53212	2.65842
												AT3G47320	341.741	394.078	49.7148	46.7271	367.909	48.221	2.56692	1.69215
												AT4G15258	988.277	813.58	107.881	130.447	900.928	119.164	2.95517	2.07977
												AT1G56820	36.9449	33.8992	3.97718	3.40719	35.422	3.69219	1.56136	0.671375
												AT2G07695	1565.54	1754.28	217.751	226.821	1659.91	222.286	3.22035	2.34886
												AT3G26560	3777.62	3635.68	518.028	473.599	3706.65	495.814	3.5691	2.69619
												AT5G23150	2336.77	2237.34	301.769	311.514	2287.06	306.642	3.35947	2.48804
												AT5G54460	1256.13	1199.18	178.973	146.509	1227.66	162.741	3.08943	2.21416
												AT2G12250	1454.71	1533.94	202.836	196.643	1494.32	199.74	3.17473	2.30263
												AT5G55670	3666.78	3839.08	542.389	465.811	3752.93	504.1	3.57449	2.70338
												AT3G07780	2249.02	2334.8	330.106	285.717	2291.91	307.912	3.36039	2.48983
												AT3G52765	41.563	33.8992	4.47433	3.89393	37.7311	4.18413	1.58806	0.714676
												AT2G35742	157.016	139.834	21.8745	16.0624	148.425	18.9685	2.17442	1.30035
												AT3G19320	1168.38	1152.57	155.11	156.244	1160.48	155.677	3.06501	2.19501
												AT3G14240	2789.34	2805.15	383.301	372.844	2797.25	378.072	3.44689	2.57872
												AT1G28290	2350.62	2279.72	340.546	284.257	2315.17	312.402	3.36477	2.4961
												AT5G58960	2022.73	1889.88	253.546	274.522	1956.31	264.034	3.29166	2.4233
												AT1G29071	106.217	93.2227	14.9144	9.73482	99.7197	12.3246	2.00311	1.12466
												AT2G25650	1911.9	1936.49	277.906	240.45	1924.19	259.178	3.28447	2.41527
												AT2G27390	1145.29	1025.45	146.162	146.509	1085.37	146.335	3.03598	2.16831
												AT3G57150	3177.26	2754.31	381.313	421.031	2965.78	401.172	3.47229	2.60441
												AT2G33940	36.9449	59.3235	1.98859	8.76134	48.1342	5.37496	1.69138	0.804478
												AT1G43840	1159.15	1360.2	172.013	169.386	1259.68	170.7	3.1006	2.23477
												AT3G13525	133.925	156.784	22.3717	15.089	145.354	18.7303	2.16541	1.29513
												AT4G02555	143.162	220.344	28.3374	18.9829	181.753	23.6602	2.26186	1.392
												AT4G06531	688.099	605.947	86.5038	88.1001	647.023	87.3019	2.81159	1.94597
												AT4G26930	1713.32	1737.33	230.18	240.45	1725.33	235.315	3.23712	2.37349
												AT4G08692	27.7087	25.4244	0.497148	3.89393	26.5665	2.19554	1.44038	0.504544
												AT3G32240	992.895	1178	145.167	149.429	1085.45	147.298	3.03601	2.17114
												AT3G32880	872.824	995.788	142.184	110.977	934.306	126.581	2.97095	2.10578
												AT5G32228	2576.91	2762.78	373.358	358.241	2669.84	365.8	3.42665	2.56443
												AT2G35384	36.9449	59.3235	4.47433	6.81437	48.1342	5.64435	1.69138	0.822453
												AT5G46315	2212.08	2406.84	298.289	335.364	2309.46	316.827	3.3637	2.50219
												AT2G43137	157.016	114.41	19.3888	15.5757	135.713	17.4822	2.13581	1.26675
												AT5G45715	36.9449	59.3235	2.48574	8.2746	48.1342	5.38017	1.69138	0.804832
												AT4G03360	378.686	402.552	60.6521	44.7802	390.619	52.7161	2.59286	1.7301
												AT5G41471	272.469	237.294	35.2975	32.6116	254.881	33.9546	2.40804	1.5435
												AT1G53720	2650.8	2622.95	390.261	332.931	2636.87	361.596	3.42125	2.55942
												AT1G66270	295.559	245.769	34.3032	37.9658	270.664	36.1345	2.43403	1.56978
												AT1G28830	92.3623	110.172	12.9259	13.142	101.267	13.0339	2.00974	1.14718
												AT5G53902	1593.25	1525.46	195.876	229.255	1559.36	212.566	3.19322	2.32953
												AT1G57060	27.7087	25.4244	4.47433	0.486741	26.5665	2.48054	1.44038	0.541646
												AT4G15590	6848.67	6462.03	959.993	877.107	6655.35	918.55	3.82324	2.96358
												AT1G26430	36.9449	8.47479	1.49144	2.92045	22.7099	2.20594	1.37493	0.505956
												AT3G43990	2526.11	2411.08	324.638	355.808	2468.59	340.223	3.39263	2.53304
												AT1G02065	1842.63	1991.58	271.94	256.999	1917.1	264.47	3.28287	2.42401
												AT1G16820	655.772	724.594	100.424	89.0736	690.183	94.7488	2.83959	1.98113
												AT3G48120	1925.75	1733.09	249.071	256.026	1829.42	252.548	3.26255	2.40406
												AT5G44080	1893.43	1983.1	274.923	261.867	1938.26	268.395	3.28764	2.43039
												AT1G47660	1080.64	1122.91	157.596	146.996	1101.77	152.296	3.04249	2.18553
												AT2G43110	863.588	974.601	128.761	125.092	919.094	126.927	2.96383	2.10696
												AT3G45935	110.835	131.359	15.9087	15.5757	121.097	15.7422	2.0867	1.22381
												AT4G15755	27.7087	42.3739	4.97148	2.4337	35.0413	3.70259	1.5568	0.672337
												AT3G60176	868.206	919.515	133.236	114.871	893.86	124.053	2.95176	2.0971
												AT1G37170	1186.86	1394.1	205.819	151.376	1290.48	178.598	3.11109	2.2543
												AT1G07600	92.3623	122.884	6.46293	20.4431	107.623	13.453	2.03592	1.15996
												AT1G57360	23.0906	42.3739	4.47433	2.4337	32.7323	3.45402	1.52805	0.648752
												AT5G22310	3925.4	4089.09	567.246	554.885	4007.24	561.065	3.60295	2.74979
												AT3G05990	1219.18	1237.32	173.505	168.899	1228.25	171.202	3.08964	2.23604
												AT1G49245	203.197	338.992	38.7776	35.0453	271.094	36.9114	2.43472	1.57877
												AT5G32495	868.206	1161.05	144.67	137.261	1014.63	140.966	3.00673	2.15218
												AT2G22795	8811.37	8258.68	1186.69	1203.71	8535.02	1195.2	3.93126	3.0778
												AT4G03298	374.067	368.653	52.2005	48.1873	371.36	50.1939	2.57096	1.70922
												AT3G02715	27.7087	33.8992	4.97148	1.94696	30.8039	3.45922	1.50248	0.649259
												AT2G30560	2055.06	1847.5	284.866	263.327	1951.28	274.096	3.29054	2.43948
												AT4G03430	3154.17	2864.48	438.485	409.349	3009.33	423.917	3.47861	2.6283
												AT1G47816	2309.06	2178.02	333.586	298.859	2243.54	316.223	3.35113	2.50136
												AT1G45240	64.6536	42.3739	7.95437	5.35415	53.5138	6.65426	1.73651	0.883903
												AT4G38401	286.323	279.668	42.7547	35.5321	282.996	39.1434	2.45331	1.60361
												AT2G38030	110.835	67.7983	11.4344	11.6818	89.3165	11.5581	1.95577	1.09892
												AT3G60900	1727.18	1555.12	253.048	208.325	1641.15	230.687	3.21541	2.3649
												AT1G12015	64.6536	72.0357	8.94867	8.2746	68.3447	8.61163	1.84101	0.982797
												AT2G13363	106.217	97.4601	14.4173	12.6553	101.838	13.5363	2.01216	1.16245
												AT3G04180	73.8899	42.3739	4.47433	8.76134	58.1319	6.61783	1.77182	0.881832
												AT2G07741	3657.55	3622.97	481.737	555.371	3640.26	518.554	3.56125	2.71563
												AT2G01160	41.563	21.187	2.48574	3.89393	31.375	3.18983	1.51021	0.622197
												AT1G33250	951.332	1224.61	151.133	158.678	1087.97	154.905	3.03702	2.19286
												AT5G26350	1547.07	1618.68	232.168	219.52	1582.88	225.844	3.19972	2.35573
												AT5G40340	9513.32	9737.53	1404.94	1347.79	9625.43	1376.36	3.98347	3.13905
												AT1G70320	3472.82	3372.97	499.634	482.847	3422.89	491.24	3.53452	2.69218
												AT3G01780	1976.55	2110.22	310.22	276.469	2043.39	293.345	3.31056	2.46886
												AT5G52815	0	33.8992	0.497148	1.94696	16.9496	1.22206	1.25405	0.346755
												AT3G07050	2193.61	2279.72	326.626	316.382	2236.66	321.504	3.34979	2.50854
												AT1G61600	2092.01	2135.65	305.249	301.779	2113.83	303.514	3.32527	2.48361
												AT5G42100	1768.74	1533.94	241.614	231.689	1651.34	236.651	3.2181	2.37594
												AT5G37430	2526.11	2767.02	398.713	366.029	2646.56	382.371	3.42285	2.58362
												AT4G04520	1717.94	1796.66	282.38	222.927	1757.3	252.654	3.24509	2.40424
												AT1G56780	27.7087	0	0.497148	0.973482	13.8543	0.735315	1.17185	0.239378
												AT4G10580	3052.57	3072.11	441.965	442.934	3062.34	442.449	3.4862	2.64684
												AT2G41260	1233.04	1449.19	197.368	189.829	1341.11	193.598	3.12779	2.28914
												AT1G56890	9.23623	25.4244	1.98859	0.973482	17.3303	1.48104	1.26317	0.394633
												AT5G11280	549.556	538.149	79.0465	76.4183	543.852	77.7324	2.73628	1.89615
												AT3G47230	203.197	156.784	26.3488	22.3901	179.99	24.3695	2.25766	1.40431
												AT3G52590	203.197	228.819	30.8232	30.1779	216.008	30.5006	2.33648	1.49832
												AT2G27389	1574.78	1563.6	239.625	215.626	1569.19	227.626	3.19595	2.35913
												AT1G40125	2359.86	2394.13	353.472	335.364	2376.99	344.418	3.37621	2.53835
												AT4G09587	9.23623	16.9496	0.994296	0.486741	13.0929	0.740519	1.149	0.240679
												AT2G07753	332.504	283.905	42.7547	44.7802	308.205	43.7674	2.49025	1.65096
												AT2G37790	27.7087	33.8992	1.98859	4.86741	30.8039	3.428	1.50248	0.646208
												AT1G57120	4.61812	50.8487	2.48574	2.92045	27.7334	2.70309	1.45839	0.568565
												AT3G49670	2142.81	2127.17	317.678	307.62	2134.99	312.649	3.3296	2.49644
												AT1G28820	101.599	97.4601	13.423	14.1155	99.5293	13.7692	2.00229	1.16936
												AT1G57460	18.4725	8.47479	0	1.94696	13.4736	0.973482	1.16058	0.295233
												AT3G30816	207.815	271.193	34.3032	34.0719	239.504	34.1875	2.38112	1.54639
												AT1G69910	2498.4	2767.02	403.684	370.41	2632.71	387.047	3.42057	2.58888
												AT1G17660	235.524	228.819	33.3089	33.0984	232.172	33.2037	2.36768	1.53407
												AT5G01350	411.012	449.164	63.635	60.8426	430.088	62.2388	2.63457	1.80098
												AT4G11300	2115.1	2000.05	328.118	275.009	2057.57	301.563	3.31357	2.48082
												AT3G29032	2055.06	2389.89	349.495	303.24	2222.48	326.367	3.34703	2.51504
												AT3G61198	646.536	686.458	92.9667	101.729	666.497	97.3478	2.82445	1.99276
												AT5G50360	1731.79	1326.3	228.688	218.06	1529.05	223.374	3.18471	2.35097
												AT1G76780	17798.2	17771.6	2738.29	2480.92	17784.9	2609.61	4.25008	3.41674
												AT5G66755	32.3268	16.9496	2.48574	2.4337	24.6382	2.45972	1.40889	0.539041
												AT1G67626	1020.6	855.954	143.179	129.96	938.279	136.569	2.97279	2.13852
												AT2G06630	36.9449	25.4244	1.98859	4.86741	31.1846	3.428	1.50765	0.646208
												AT1G56950	18.4725	16.9496	0.994296	2.4337	17.711	1.714	1.2721	0.43361
												AT1G45246	27.7087	76.2731	5.46863	8.2746	51.9909	6.87161	1.7242	0.896064
												AT4G03860	1916.52	1957.68	296.3	278.903	1937.1	287.601	3.28738	2.4603
												AT1G30800	1884.19	1411.05	262.494	223.901	1647.62	243.198	3.21712	2.38774
												AT1G13350	2747.78	2711.93	434.507	377.224	2729.86	405.866	3.4363	2.60945
												AT1G05910	2355.24	2559.39	384.295	347.533	2457.31	365.914	3.39064	2.56456
												AT2G32487	249.378	203.395	35.7947	29.6912	226.387	32.7429	2.35676	1.52818
												AT2G46160	1006.75	1139.86	155.11	163.058	1073.3	159.084	3.03113	2.20435
												AT2G20950	1348.49	1449.19	197.368	218.06	1398.84	207.714	3.14608	2.31955
												AT2G22080	3089.52	3237.37	497.645	438.067	3163.44	467.856	3.5003	2.67104
												AT5G48360	2798.58	2788.21	408.159	423.465	2793.39	415.812	3.44629	2.61994
												AT1G36520	3477.44	3156.86	505.6	482.36	3317.15	493.98	3.5209	2.69459
												AT2G36640	3500.53	3169.57	498.142	494.042	3335.05	496.092	3.52323	2.69644
												AT5G50995	92.3623	101.697	15.9087	11.195	97.0299	13.5519	1.99136	1.16292
												AT3G09070	2355.24	2525.49	388.77	339.258	2440.36	364.014	3.38763	2.56231
												AT2G44710	2290.59	2046.66	364.907	279.876	2168.62	322.391	3.33638	2.50973
												AT1G62250	110.835	139.834	14.4173	20.4431	125.334	17.4302	2.10152	1.26553
												AT3G04570	831.261	805.105	124.784	118.278	818.183	121.531	2.91338	2.08825
												AT1G47300	2013.5	1987.34	297.295	300.806	2000.42	299.05	3.30134	2.47719
												AT3G32110	4918.29	4733.17	756.659	685.331	4825.73	720.995	3.68365	2.85853
												AT4G05290	27.7087	38.1365	4.97148	2.4337	32.9226	3.70259	1.53049	0.672337
												AT1G26558	932.859	961.888	123.293	158.678	947.374	140.985	2.97698	2.15224
												AT2G07100	2175.13	1716.14	303.26	276.956	1945.64	290.108	3.28929	2.46405
												AT3G59926	27.7087	38.1365	3.48004	4.38067	32.9226	3.93035	1.53049	0.692878
												AT3G57200	1533.21	1618.68	217.254	254.079	1575.95	235.666	3.19782	2.37414
												AT5G65900	2770.87	2716.17	419.593	399.128	2743.52	409.36	3.43847	2.61317
												AT2G05920	2937.12	3055.16	481.737	417.137	2996.14	449.437	3.47671	2.65363
												AT5G64280	960.568	1135.62	167.042	146.509	1048.09	156.775	3.02081	2.19804
												AT4G11560	1999.64	1826.32	301.272	271.601	1912.98	286.437	3.28194	2.45854
												AT3G01500	2295.2	1961.91	316.186	321.249	2128.56	318.718	3.32829	2.50477
												AT1G22230	3011.01	2817.87	473.285	399.614	2914.44	436.45	3.4647	2.64093
												AT1G50850	960.568	936.464	128.761	153.81	948.516	141.286	2.9775	2.15316
												AT5G63320	4271.76	3822.13	579.675	634.223	4046.94	606.949	3.60723	2.78387
												AT5G28266	96.9804	33.8992	8.45152	8.2746	65.4398	8.36306	1.82243	0.971418
												AT1G57080	18.4725	25.4244	2.98289	0.973482	21.9484	1.97819	1.36075	0.473952
												AT4G03435	115.453	46.6113	10.4401	11.195	81.0321	10.8176	1.91398	1.07253
												AT3G58840	3348.13	2809.39	437.49	484.307	3078.76	460.899	3.48852	2.66455
												AT4G00270	1533.21	1432.24	232.665	212.706	1482.73	222.686	3.17135	2.34964
												AT5G36655	1094.49	1326.3	200.848	163.545	1210.4	182.196	3.08329	2.26292
												AT5G02385	96.9804	59.3235	10.4401	11.195	78.152	10.8176	1.89846	1.07253
												AT2G10770	988.277	771.206	132.241	131.42	879.741	131.831	2.94485	2.1233
												AT1G06530	2276.73	2334.8	365.404	331.957	2305.77	348.681	3.363	2.54367
												AT4G24805	1422.38	1266.98	215.762	189.829	1344.68	202.796	3.12894	2.30919
												AT1G50100	46.1812	8.47479	4.47433	1.46022	27.328	2.96728	1.45222	0.598493
												AT4G06517	1062.17	1182.23	185.933	153.323	1122.2	169.628	3.05046	2.23205
												AT2G03860	9.23623	25.4244	0	1.94696	17.3303	0.973482	1.26317	0.295233
												AT1G16635	193.961	186.445	28.8346	26.7707	190.203	27.8027	2.28149	1.45943
												AT4G04985	18.4725	8.47479	0.994296	0	13.4736	0.497148	1.16058	0.175265
												AT4G27885	41.563	59.3235	7.45722	6.32763	50.4433	6.89243	1.71133	0.897211
												AT2G21660	1533.21	1449.19	236.642	215.626	1491.2	226.134	3.17383	2.35628
												AT1G33460	3043.34	2974.65	465.331	452.669	3008.99	459	3.47857	2.66276
												AT5G62560	2401.42	2737.36	365.901	416.65	2569.39	391.276	3.41	2.59359
												AT1G55990	1186.86	1118.67	203.831	143.102	1152.76	173.466	3.06212	2.24171
												AT3G09170	1528.6	1347.49	229.682	207.838	1438.04	218.76	3.15807	2.34195
												AT4G12780	1094.49	1000.03	157.099	160.624	1047.26	158.862	3.02047	2.20374
												AT1G20960	3403.55	3156.86	518.525	482.847	3280.21	500.686	3.51603	2.70043
												AT1G75970	69.2717	80.5105	12.4287	8.2746	74.8911	10.3516	1.88019	1.05506
												AT4G06740	9.23623	21.187	1.98859	0.973482	15.2116	1.48104	1.20983	0.394633
												AT4G15775	55.4174	25.4244	2.48574	7.30111	40.4209	4.89343	1.61722	0.770368
												AT5G44925	2646.18	2245.82	389.267	359.215	2446	374.241	3.38863	2.57431
												AT2G21060	1588.63	1368.68	228.688	221.954	1478.66	225.321	3.17016	2.35472
												AT4G08078	1602.49	1796.66	288.346	232.175	1699.57	260.261	3.23059	2.41707
												AT2G04620	3029.48	2978.89	467.319	457.05	3004.19	462.184	3.47787	2.66575
												AT3G18390	3149.56	3695.01	527.971	530.548	3422.28	529.259	3.53444	2.72449
												AT5G16375	18.4725	33.8992	3.97718	2.4337	26.1858	3.20544	1.43434	0.623812
												AT5G43790	1828.77	1847.5	295.803	271.115	1838.14	283.459	3.26461	2.45402
												AT5G58470	1893.43	1898.35	293.317	291.558	1895.89	292.438	3.27804	2.46752
												AT1G06540	235.524	271.193	39.2747	37.479	253.359	38.3769	2.40545	1.59524
												AT2G07692	281.705	300.855	42.2576	45.7536	291.28	44.0056	2.4658	1.65327
												AT3G42252	1048.31	817.817	154.613	131.42	933.065	143.017	2.97038	2.15841
												AT3G06895	175.488	258.481	25.3546	39.426	216.985	32.3903	2.33843	1.52362
												AT1G32290	531.083	783.918	112.355	88.1001	657.501	100.228	2.81856	2.0053
												AT3G52960	1514.74	1347.49	228.191	214.166	1431.12	221.178	3.15598	2.3467
												AT3G63095	942.096	1050.87	162.567	145.536	996.485	154.051	2.99891	2.19048
												AT1G60580	78.508	76.2731	11.9316	10.2216	77.3905	11.0766	1.89426	1.08194
												AT5G64910	1930.37	1771.23	268.957	304.7	1850.8	286.828	3.26759	2.45913
												AT5G36935	5255.42	4894.19	841.672	738.386	5074.8	790.029	3.7055	2.89819
												AT2G11910	2313.68	2347.52	381.81	344.126	2330.6	362.968	3.36765	2.56106
												AT1G34610	1316.16	1394.1	216.757	204.918	1355.13	210.837	3.1323	2.326
												AT5G53220	3939.25	4025.52	680.099	553.911	3982.39	617.005	3.60025	2.79099
												AT2G42020	124.689	118.647	19.3888	16.5492	121.668	17.969	2.08873	1.27804
												AT1G80890	1348.49	1173.76	181.459	209.785	1261.12	195.622	3.1011	2.29363
												AT1G11785	1237.66	1110.2	186.928	175.227	1173.93	181.077	3.07001	2.26026
												AT2G19300	9.23623	8.47479	0	0	8.85551	0	0.993679	0
												AT5G15770	383.304	347.466	53.1948	58.8956	365.385	56.0452	2.56394	1.75622
												AT1G04660	1293.07	1033.92	197.865	163.058	1163.5	180.462	3.06614	2.25878
												AT4G28350	3121.85	2983.13	464.833	488.201	3052.49	476.517	3.4848	2.67899
												AT3G47930	845.115	813.58	134.23	123.632	829.347	128.931	2.91926	2.11371
												AT4G03837	120.071	110.172	19.8859	13.6287	115.122	16.7573	2.06491	1.24938
												AT1G64450	988.277	1292.41	198.859	156.731	1140.34	177.795	3.05742	2.25236
												AT2G07751	2415.27	2648.37	372.861	420.544	2531.82	396.703	3.4036	2.59956
												AT3G01705	36.9449	33.8992	4.97148	4.38067	35.422	4.67607	1.56136	0.754048
												AT5G55505	64.6536	33.8992	6.46293	6.81437	49.2764	6.63865	1.70136	0.883017
												AT5G01175	263.233	258.481	42.7547	36.9923	260.857	39.8735	2.41806	1.61144
												AT3G14670	1440.85	1644.11	267.963	215.626	1542.48	241.795	3.1885	2.38524
												AT4G15260	1302.31	1309.35	205.322	204.431	1305.83	204.877	3.11622	2.31361
												AT1G17670	189.343	203.395	26.3488	33.5851	196.369	29.967	2.29528	1.4909
												AT3G17260	3047.96	3152.62	484.719	489.175	3100.29	486.947	3.49154	2.68837
												AT1G67870	138.543	144.071	22.8688	18.9829	141.307	20.9259	2.15323	1.34096
												AT4G14920	2840.14	2957.7	447.93	463.864	2898.92	455.897	3.46239	2.65982
												AT1G66280	267.851	262.718	35.2975	46.2404	265.285	40.769	2.42535	1.62085
												AT3G29075	3823.8	3856.03	557.8	645.418	3839.91	601.609	3.58443	2.78004
												AT1G05800	1851.86	1796.66	287.352	285.23	1824.26	286.291	3.26132	2.45832
												AT5G07675	147.78	76.2731	13.9201	18.9829	112.026	16.4515	2.05318	1.24183
												AT5G26080	1565.54	1444.95	224.711	249.211	1505.25	236.961	3.1779	2.37651
												AT1G57390	18.4725	33.8992	3.48004	2.92045	26.1858	3.20024	1.43434	0.623274
												AT2G42840	1893.43	2033.95	325.135	295.452	1963.69	310.293	3.29329	2.49317
												AT4G06485	2373.71	2110.22	380.815	325.63	2241.97	353.223	3.35082	2.54928
												AT2G41750	1015.99	1114.43	177.979	157.217	1065.21	167.598	3.02784	2.22685
												AT3G31955	18.4725	25.4244	0	3.89393	21.9484	1.94696	1.36075	0.469375
												AT2G22345	92.3623	46.6113	12.4287	6.81437	69.4868	9.62154	1.84811	1.02619
												AT5G24880	3325.04	3368.73	536.92	521.3	3346.89	529.11	3.52477	2.72437
												AT4G14504	18.4725	4.23739	0.994296	0.486741	11.3549	0.740519	1.09184	0.240679
												AT2G25290	2623.09	3017.02	457.873	437.58	2820.06	447.727	3.45041	2.65198
												AT2G01110	147.78	110.172	20.3831	18.4962	128.976	19.4396	2.11386	1.31047
												AT2G20410	503.375	622.897	90.9781	86.6399	563.136	88.809	2.75138	1.95332
												AT4G20070	1353.11	1449.19	231.671	213.193	1401.15	222.432	3.14679	2.34914
												AT4G36700	2909.41	2987.36	468.314	469.705	2948.39	469.009	3.46973	2.67211
												AT1G20110	1893.43	1733.09	303.757	271.601	1813.26	287.679	3.2587	2.46042
												AT1G24100	1777.97	1618.68	263.488	275.982	1698.33	269.735	3.23028	2.43254
												AT5G65720	1634.81	1521.22	246.088	255.539	1578.02	250.814	3.19839	2.40108
												AT4G09650	1528.6	1521.22	244.597	240.937	1524.91	242.767	3.18353	2.38697
												AT2G32360	2359.86	2105.98	362.918	348.02	2232.92	355.469	3.34907	2.55202
												AT5G02815	18.4725	42.3739	1.98859	5.84089	30.4232	3.91474	1.49725	0.691501
												AT2G33980	1145.29	1178	156.105	213.679	1161.64	184.892	3.06545	2.26926
												AT2G07732	1177.62	1012.74	159.585	188.855	1095.18	174.22	3.03988	2.24358
												AT3G58110	2770.87	3046.69	494.165	435.146	2908.78	464.656	3.46386	2.66807
												AT3G15055	27.7087	25.4244	3.48004	2.92045	26.5665	3.20024	1.44038	0.623274
												AT1G43240	1071.4	1250.03	194.882	176.2	1160.72	185.541	3.0651	2.27077
												AT3G61540	203.197	101.697	20.8802	25.3105	152.447	23.0954	2.18596	1.38193
												AT2G07689	895.914	927.989	156.602	134.827	911.952	145.714	2.96045	2.16647
												AT4G26740	290.941	313.567	57.6692	37.9658	302.254	47.8175	2.48181	1.68858
												AT4G24565	46.1812	50.8487	7.45722	6.32763	48.5149	6.89243	1.69474	0.897211
												AT3G61550	766.607	847.479	124.784	133.854	807.043	129.319	2.90743	2.11501
												AT5G02850	1043.69	1343.25	198.859	184.962	1193.47	191.91	3.07718	2.28536
												AT3G57770	503.375	605.947	83.0237	93.4543	554.661	88.239	2.74481	1.95055
												AT2G01190	1759.5	1432.24	267.963	243.857	1595.87	255.91	3.20327	2.40978
												AT1G65830	18.4725	42.3739	3.97718	3.89393	30.4232	3.93556	1.49725	0.693336
												AT5G32950	969.804	1016.97	150.139	168.412	993.389	159.276	2.99756	2.20487
												AT1G57100	18.4725	12.7122	1.98859	0.973482	15.5923	1.48104	1.21991	0.394633
												AT1G61732	9.23623	8.47479	0	0.486741	8.85551	0.24337	0.993679	0.0946005
												AT1G43920	364.831	334.754	60.1549	51.1078	349.793	55.6314	2.54505	1.75306
												AT5G18610	2105.86	2258.53	355.461	351.427	2182.2	353.444	3.33909	2.54955
												AT1G74456	461.812	398.315	63.635	73.4979	430.063	68.5664	2.63454	1.8424
												AT2G16018	789.698	843.241	139.699	123.632	816.47	131.665	2.91247	2.12276
												AT1G80870	2595.38	2822.1	479.251	399.128	2708.74	439.189	3.43293	2.64364
												AT3G42440	9.23623	16.9496	1.98859	0	13.0929	0.994296	1.149	0.29979
												AT2G10940	1727.18	2161.07	326.626	305.187	1944.12	315.906	3.28895	2.50093
												AT1G75570	73.8899	12.7122	8.45152	2.4337	43.301	5.44261	1.64641	0.809062
												AT1G19394	157.016	84.7479	19.8859	16.5492	120.882	18.2176	2.08594	1.2837
												AT1G61275	64.6536	97.4601	12.9259	11.195	81.0568	12.0604	1.91411	1.11596
												AT5G17900	3140.32	3356.02	561.28	500.37	3248.17	530.825	3.51177	2.72577
												AT5G42020	1828.77	1796.66	304.752	287.664	1812.71	296.208	3.25857	2.47306
												AT2G07727	4830.55	5284.03	802.397	852.77	5057.29	827.584	3.704	2.91834
												AT1G56770	0	16.9496	0.497148	0.486741	8.47479	0.491944	0.97657	0.173753
												AT3G06665	23.0906	29.6618	4.97148	1.46022	26.3762	3.21585	1.43737	0.624885
												AT3G26539	0	16.9496	0	0.973482	8.47479	0.486741	0.97657	0.172235
												AT1G43230	157.016	165.258	24.3603	26.284	161.137	25.3221	2.20988	1.42032
												AT5G55040	2526.11	2889.9	430.53	459.483	2708.01	445.007	3.43281	2.64934
												AT3G60220	1838.01	1961.91	291.826	330.497	1899.96	311.162	3.27897	2.49438
												AT5G26642	1071.4	1161.05	183.448	181.068	1116.22	182.258	3.04814	2.26306
												AT1G14640	2059.68	1919.54	302.266	350.94	1989.61	326.603	3.29899	2.51535
												AT1G18500	1002.13	1033.92	174.996	158.678	1018.03	166.837	3.00819	2.22489
												AT5G66817	27.7087	29.6618	1.98859	5.35415	28.6852	3.67137	1.47254	0.669444
												AT2G18110	2225.93	2224.63	352.478	382.092	2225.28	367.285	3.34758	2.56618
												AT1G79170	443.339	563.573	90.9781	72.5244	503.456	81.7512	2.70282	1.91777
												AT2G44730	1560.92	1631.4	278.9	247.264	1596.16	263.082	3.20335	2.42174
												AT3G49668	1782.59	1733.09	298.786	282.31	1757.84	290.548	3.24523	2.46471
												AT2G07674	1690.23	1512.75	229.185	298.859	1601.49	264.022	3.2048	2.42328
												AT2G17870	1343.87	1483.09	263.986	201.997	1413.48	232.992	3.1506	2.3692
												AT2G11600	3431.26	3122.96	550.343	533.955	3277.11	542.149	3.51562	2.73492
												AT5G66564	725.044	792.393	134.727	115.358	758.718	125.042	2.88065	2.10052
												AT1G41797	761.989	699.17	122.796	117.791	730.58	120.293	2.86426	2.08384
												AT5G32624	900.533	1021.21	157.099	161.111	960.872	159.105	2.98312	2.2044
												AT4G08967	226.288	292.38	43.2519	41.373	259.334	42.3124	2.41553	1.63661
												AT2G12750	2175.13	1839.03	334.084	330.984	2007.08	332.534	3.30278	2.52314
												AT2G26630	1159.15	1330.54	220.734	192.749	1244.84	206.742	3.09546	2.31752
												AT5G24593	18.4725	21.187	1.49144	2.4337	19.8297	1.96257	1.31868	0.471669
												AT4G38600	1801.07	1915.3	317.678	301.779	1858.18	309.728	3.26932	2.49238
												AT5G02190	2563.05	2665.32	451.41	420.544	2614.19	435.977	3.4175	2.64046
												AT5G13380	83.1261	76.2731	10.9373	13.142	79.6996	12.0396	1.90687	1.11527
												AT5G24580	2392.18	2275.48	395.73	382.092	2333.83	388.911	3.36826	2.59097
												AT3G55390	1962.7	1720.38	329.112	284.257	1841.54	306.684	3.26542	2.48811
												AT5G17830	2262.88	2271.24	405.176	350.94	2267.06	378.058	3.35565	2.57871
												AT4G35610	1209.95	1131.38	196.871	192.749	1170.67	194.81	3.0688	2.29183
												AT1G17570	27.7087	16.9496	1.98859	3.40719	22.3291	2.69789	1.3679	0.567954
												AT1G11700	1034.46	1084.77	191.402	159.651	1059.62	175.527	3.02556	2.24681
												AT1G73740	1500.89	1563.6	277.409	234.122	1532.24	255.766	3.18561	2.40954
												AT4G02960	1759.5	2021.24	336.569	296.425	1890.37	316.497	3.27678	2.50174
												AT3G24490	3246.54	3805.18	617.955	564.619	3525.86	591.287	3.54739	2.77253
												AT1G43245	1080.64	1076.3	196.373	164.518	1078.47	180.446	3.03321	2.25875
												AT2G42190	1999.64	2508.54	353.969	401.561	2254.09	377.765	3.35316	2.57837
												AT1G71250	27.7087	25.4244	1.98859	4.86741	26.5665	3.428	1.44038	0.646208
												AT4G27850	1921.14	2110.22	352.478	327.09	2015.68	339.784	3.30464	2.53248
												AT2G36420	2729.31	2555.15	464.833	423.951	2642.23	444.392	3.42213	2.64874
												AT3G30695	5181.53	5394.2	925.69	857.151	5287.86	891.42	3.72336	2.95057
												AT3G52060	2863.23	2792.44	498.142	455.103	2827.84	476.623	3.45161	2.67908
												AT1G77400	1177.62	1178	207.808	187.395	1177.81	197.602	3.07144	2.29798
												AT3G48010	1523.98	1690.72	280.889	262.353	1607.35	271.621	3.20638	2.43556
												AT1G28970	23.0906	76.2731	7.45722	7.78785	49.6818	7.62254	1.70485	0.935635
												AT2G17295	374.067	398.315	66.1207	62.7896	386.191	64.4551	2.58793	1.81594
												AT4G21020	1884.19	1762.76	303.757	311.027	1823.47	307.392	3.26114	2.4891
												AT1G03743	161.634	177.971	23.8631	31.1514	169.802	27.5073	2.23249	1.45496
												AT4G39345	32.3268	16.9496	3.97718	2.4337	24.6382	3.20544	1.40889	0.623812
												AT3G13850	1186.86	1288.17	199.854	219.52	1237.51	209.687	3.0929	2.32364
												AT3G23000	1491.65	1355.97	251.06	230.715	1423.81	240.887	3.15376	2.38361
												AT5G17860	1163.77	1165.28	194.385	199.564	1164.52	196.974	3.06652	2.29661
												AT1G43220	1542.45	1339.02	247.58	239.963	1440.73	243.772	3.15889	2.38876
												AT5G39535	36.9449	63.5609	7.45722	6.81437	50.2529	7.1358	1.70972	0.9104
												AT3G11591	27.7087	25.4244	2.98289	3.40719	26.5665	3.19504	1.44038	0.622736
												AT3G58193	281.705	258.481	45.7376	44.2934	270.093	45.0155	2.43312	1.6629
												AT5G42955	0	8.47479	0	0	4.23739	0	0.719115	0
												AT1G18745	1034.46	1076.3	174.499	183.015	1055.38	178.757	3.02382	2.25469
												AT5G50290	170.87	177.971	25.8517	31.1514	174.42	28.5016	2.24408	1.46984
												AT5G64590	27.7087	12.7122	1.98859	2.4337	20.2104	2.21115	1.32655	0.50666
												AT1G12013	272.469	271.193	46.2348	44.7802	271.831	45.5075	2.43589	1.66752
												AT5G43510	9.23623	8.47479	0.994296	0	8.85551	0.497148	0.993679	0.175265
												AT1G57000	27.7087	33.8992	4.47433	3.40719	30.8039	3.94076	1.50248	0.693794
												AT1G56840	27.7087	0	1.49144	0.973482	13.8543	1.23246	1.17185	0.348784
												AT4G35800	2604.62	2559.39	478.754	407.402	2582	443.078	3.41212	2.64746
												AT4G14580	1371.58	1474.61	256.528	231.202	1423.1	243.865	3.15354	2.38893
												AT1G06420	1473.18	1550.89	265.974	253.592	1512.03	259.783	3.17985	2.41628
												AT3G29095	36.9449	50.8487	5.46863	7.78785	43.8968	6.62824	1.65222	0.882424
												AT4G01220	1316.16	1288.17	233.66	214.166	1302.17	223.913	3.115	2.35201
												AT5G14050	1265.36	1254.27	226.7	207.352	1259.82	217.026	3.10065	2.33851
												AT2G33730	1948.84	1881.4	354.467	306.16	1915.12	330.313	3.28242	2.52024
												AT1G49080	554.174	550.861	90.481	98.8084	552.518	94.6447	2.74313	1.98066
												AT3G58196	129.307	131.359	21.3774	21.4166	130.333	21.397	2.11837	1.35019
												AT4G27310	1136.06	970.363	197.865	163.058	1053.21	180.462	3.02293	2.25878
												AT1G43210	1330.02	1033.92	221.728	182.041	1181.97	201.885	3.07297	2.30725
												AT3G16290	2507.64	2339.04	420.09	417.624	2423.34	418.857	3.38459	2.6231
												AT4G38400	1080.64	1059.35	188.419	180.094	1069.99	184.257	3.02979	2.26777
												AT1G49270	1597.87	1576.31	286.854	261.867	1587.09	274.361	3.20087	2.4399
												AT5G61030	1071.4	1203.42	207.311	185.935	1137.41	196.623	3.0563	2.29584
												AT5G59320	27.7087	8.47479	3.48004	0.486741	18.0917	1.98339	1.28085	0.47471
												AT5G53905	1233.04	1190.71	199.356	217.573	1211.87	208.465	3.08382	2.32111
												AT2G18340	1625.58	1538.17	262.494	285.23	1581.88	273.862	3.19945	2.43911
												AT5G36210	1879.57	1830.55	300.775	341.692	1855.06	321.233	3.26859	2.50817
												AT2G07835	951.332	1161.05	179.968	184.962	1056.19	182.465	3.02415	2.26355
												AT3G56590	1634.81	1656.82	308.729	261.867	1645.82	285.298	3.21665	2.45682
												AT5G34266	73.8899	110.172	11.9316	17.0359	92.0311	14.4837	1.96863	1.18988
												AT4G09150	1948.84	1906.83	353.969	314.921	1927.84	334.445	3.2853	2.52562
												AT4G12610	2304.44	2059.37	376.341	382.092	2181.91	379.216	3.33904	2.58003
												AT3G56090	1099.11	1097.49	205.322	176.2	1098.3	190.761	3.04112	2.28276
												AT5G50940	1099.11	1178	207.808	186.909	1138.55	197.358	3.05673	2.29745
												AT2G22350	932.859	957.651	170.025	157.217	945.255	163.621	2.97601	2.21649
												AT1G68730	969.804	1067.82	172.51	182.041	1018.81	177.276	3.00852	2.25109
												AT5G18690	1588.63	1555.12	289.837	256.026	1571.88	272.932	3.19669	2.43764
												AT4G32215	18.4725	21.187	3.97718	0.486741	19.8297	2.23196	1.31868	0.509466
												AT5G18340	674.245	533.912	109.87	98.3217	604.078	104.096	2.78181	2.02158
												AT1G19415	0	38.1365	2.48574	0.973482	19.0683	1.72961	1.30251	0.436101
												AT2G44200	2872.47	2830.58	515.045	477.98	2851.52	496.512	3.45523	2.6968
												AT5G09655	46.1812	38.1365	3.48004	8.2746	42.1589	5.87732	1.63507	0.837419
												AT3G02670	1223.8	1122.91	214.768	192.749	1173.36	203.759	3.0698	2.31124
												AT2G35910	1191.47	1237.32	206.814	216.113	1214.4	211.463	3.08472	2.32728
												AT2G07830	290.941	233.057	48.2234	41.373	261.999	44.7982	2.41995	1.66085
												AT3G04550	1824.16	1728.86	295.803	323.683	1776.51	309.743	3.24981	2.4924
												AT2G07734	4964.47	5050.97	858.575	894.63	5007.72	876.602	3.69973	2.9433
												AT1G03530	2410.66	2122.93	406.17	384.525	2266.8	395.348	3.3556	2.59808
												AT5G06700	1801.07	1669.53	309.723	295.938	1735.3	302.831	3.23962	2.48263
												AT4G27340	1708.7	1508.51	264.98	295.452	1608.61	280.216	3.20672	2.44904
												AT5G35348	9.23623	16.9496	0.994296	1.94696	13.0929	1.47063	1.149	0.392808
												AT4G00085	73.8899	93.2227	10.4401	16.5492	83.5563	13.4947	1.92715	1.16121
												AT2G12510	701.954	538.149	102.413	111.95	620.051	107.181	2.79313	2.03415
												AT1G17620	1173	855.954	172.51	180.094	1014.48	176.302	3.00667	2.24871
												AT4G15440	129.307	161.021	24.8574	23.8503	145.164	24.3539	2.16484	1.40404
												AT1G47970	3722.2	3622.97	651.761	634.223	3672.59	642.992	3.56509	2.80888
												AT2G25250	955.95	1101.72	182.453	178.634	1028.84	180.544	3.01277	2.25898
												AT2G07754	429.485	512.725	84.018	80.3122	471.105	82.1651	2.67404	1.91994
												AT2G40990	406.394	237.294	53.692	55.4885	321.844	54.5902	2.50899	1.745
												AT5G28415	1593.25	1741.57	319.169	266.247	1667.41	292.708	3.2223	2.46792
												AT1G60020	2410.66	2457.69	444.948	409.836	2434.17	427.392	3.38653	2.63184
												AT5G67210	1099.11	1101.72	203.334	182.528	1100.42	192.931	3.04195	2.28765
												AT5G25630	1930.37	1851.74	350.489	312.974	1891.06	331.732	3.27693	2.52209
												AT5G26236	3154.17	3080.59	606.024	488.688	3117.38	547.356	3.49393	2.73906
												AT2G12880	383.304	423.739	61.1492	79.3388	403.522	70.244	2.60694	1.85275
												AT5G40150	1496.27	1381.39	263.488	241.91	1438.83	252.699	3.15831	2.40432
												AT4G08080	946.714	1199.18	196.373	181.554	1072.95	188.964	3.03098	2.27867
												AT5G61850	1228.42	1050.87	182.453	216.6	1139.65	199.527	3.05715	2.30217
												AT5G55430	1200.71	1228.84	215.265	211.732	1214.78	213.499	3.08485	2.33142
												AT5G28615	55.4174	50.8487	8.45152	8.2746	53.1331	8.36306	1.73346	0.971418
												AT2G46630	1103.73	1194.95	210.294	194.21	1149.34	202.252	3.06083	2.30803
												AT1G03230	1339.25	1385.63	251.06	229.255	1362.44	240.157	3.13464	2.3823
												AT4G08610	1265.36	1190.71	253.546	176.687	1228.04	215.116	3.08956	2.33469
												AT5G24670	1717.94	1618.68	302.763	286.204	1668.31	294.483	3.22254	2.47053
												AT1G57450	23.0906	29.6618	3.97718	3.40719	26.3762	3.69219	1.43737	0.671375
												AT5G37440	1233.04	995.788	180.962	211.246	1114.41	196.104	3.04744	2.29469
												AT2G07746	138.543	139.834	23.8631	22.8768	139.189	23.37	2.14671	1.38685
												AT1G07760	27.7087	0	2.98289	0	13.8543	1.49144	1.17185	0.396451
												AT3G55850	1200.71	1084.77	178.476	224.874	1142.74	201.675	3.05833	2.3068
												AT2G38250	2073.53	2148.36	349.495	401.075	2110.95	375.285	3.32468	2.57552
												AT5G16730	3962.34	4258.58	775.054	682.897	4110.46	728.976	3.614	2.86331
												AT5G27390	1062.17	1004.26	178.973	187.395	1033.21	183.184	3.01461	2.26525
												AT5G63530	2096.62	2622.95	425.062	413.243	2359.79	419.152	3.37306	2.62341
												AT3G43840	18.4725	21.187	0.994296	2.92045	19.8297	1.95737	1.31868	0.470906
												AT1G56760	32.3268	25.4244	4.97148	2.92045	28.8756	3.94596	1.47532	0.694251
												AT3G60805	96.9804	50.8487	11.9316	12.1685	73.9146	12.05	1.87457	1.11561
												AT4G18255	36.9449	16.9496	2.98289	4.38067	26.9473	3.68178	1.44634	0.670411
												AT2G39140	1048.31	1059.35	200.351	175.227	1053.83	187.789	3.02318	2.27598
												AT2G07705	78.508	59.3235	7.95437	14.1155	68.9157	11.0349	1.84457	1.08044
												AT2G02160	2886.32	3080.59	570.726	497.936	2983.45	534.331	3.47486	2.72862
												AT3G04190	36.9449	16.9496	4.97148	1.94696	26.9473	3.45922	1.44634	0.649259
												AT3G29730	794.316	813.58	146.162	141.155	803.948	143.658	2.90577	2.16034
												AT5G14570	1842.63	1572.07	311.215	299.346	1707.35	305.28	3.23258	2.48612
												AT4G30250	4077.8	3847.55	726.831	697.013	3962.68	711.922	3.5981	2.85304
												AT3G49730	2581.53	2559.39	500.131	422.978	2570.46	461.554	3.41018	2.66516
												AT1G57180	18.4725	42.3739	5.46863	3.40719	30.4232	4.43791	1.49725	0.735432
												AT1G68390	2073.53	2105.98	356.952	393.773	2089.76	375.363	3.3203	2.57561
												AT1G13840	23.0906	46.6113	5.46863	5.35415	34.851	5.41139	1.5545	0.806952
												AT1G76560	942.096	813.58	163.065	150.89	877.838	156.977	2.94391	2.19859
												AT1G03220	1431.62	1495.8	273.929	251.645	1463.71	262.787	3.16575	2.42125
												AT4G00830	1911.9	1817.84	356.952	311.027	1864.87	333.99	3.27088	2.52503
												AT2G06983	18.4725	16.9496	1.98859	2.92045	17.711	2.45452	1.2721	0.538388
												AT3G46610	2022.73	1822.08	349.495	343.639	1922.41	346.567	3.28407	2.54104
												AT4G14090	1302.31	1313.59	242.608	228.768	1307.95	235.688	3.11692	2.37418
												AT4G21130	1251.51	1093.25	212.282	208.812	1172.38	210.547	3.06944	2.32541
												AT3G01010	46.1812	29.6618	3.48004	7.30111	37.9215	5.39058	1.59019	0.80554
												AT1G79730	595.737	724.594	125.281	112.437	660.166	118.859	2.82031	2.07867
												AT1G35580	1099.11	1080.54	192.396	198.59	1089.82	195.493	3.03775	2.29335
												AT1G20210	32.3268	59.3235	4.97148	9.24808	45.8252	7.10978	1.67048	0.909009
												AT4G39745	771.225	834.767	161.573	127.526	802.996	144.55	2.90525	2.16301
												AT1G22360	1468.56	1533.94	279.397	263.814	1501.25	271.605	3.17674	2.43553
												AT3G15585	46.1812	50.8487	7.95437	7.30111	48.5149	7.62774	1.69474	0.935897
												AT1G42050	1782.59	1970.39	363.415	316.382	1876.49	339.898	3.27358	2.53262
												AT1G21160	3177.26	2949.23	559.292	550.017	3063.25	554.654	3.48632	2.7448
												AT1G07430	1819.54	2131.41	381.313	335.364	1975.47	358.339	3.29589	2.5555
												AT1G73880	1089.88	970.363	199.356	172.793	1030.12	186.075	3.01331	2.27202
												AT5G56795	83.1261	50.8487	13.423	8.76134	66.9874	11.0922	1.83243	1.0825
												AT1G40310	669.627	690.695	131.744	113.897	680.161	122.821	2.83325	2.09279
												AT3G10015	27.7087	0	1.49144	0.973482	13.8543	1.23246	1.17185	0.348784
												AT1G67510	2318.29	2542.44	459.365	426.872	2430.37	443.118	3.38585	2.6475
												AT2G38370	2489.16	2686.51	477.262	466.298	2587.84	471.78	3.4131	2.67466
												AT3G10680	2336.77	2012.76	418.599	369.923	2174.76	394.261	3.33761	2.59688
												AT5G27715	55.4174	50.8487	8.94867	8.2746	53.1331	8.61163	1.73346	0.982797
												AT5G14565	1870.34	1605.97	322.152	309.567	1738.15	315.86	3.24034	2.50087
												AT5G67560	457.193	563.573	92.4695	92.9675	510.383	92.7185	2.70875	1.97183
												AT5G43405	207.815	258.481	45.2405	37.479	233.148	41.3598	2.36949	1.62695
												AT3G50665	36.9449	16.9496	5.96578	0.973482	26.9473	3.46963	1.44634	0.650272
												AT4G33550	23.0906	16.9496	3.97718	0.973482	20.0201	2.47533	1.32263	0.540996
												AT2G15320	1366.96	1254.27	248.574	229.255	1310.62	238.915	3.11781	2.38006
												AT3G50580	1242.27	1461.9	238.631	256.999	1352.09	247.815	3.13133	2.39588
												AT4G24150	1085.26	1055.11	206.814	183.015	1070.18	194.914	3.02986	2.29207
												AT5G38705	3274.24	3190.76	603.538	583.602	3232.5	593.57	3.50967	2.7742
												AT1G56800	13.8543	25.4244	3.97718	0.973482	19.6394	2.47533	1.3147	0.540996
												AT3G29175	2290.59	2135.65	407.164	403.995	2213.12	405.58	3.3452	2.60915
												AT1G49280	83.1261	93.2227	13.423	17.0359	88.1744	15.2295	1.95024	1.2103
												AT2G07793	387.922	487.3	75.0694	85.1797	437.611	80.1245	2.64208	1.90915
												AT2G14180	2355.24	2495.83	446.439	446.828	2425.53	446.634	3.38499	2.65092
												AT5G49280	1514.74	1474.61	283.872	264.3	1494.68	274.086	3.17484	2.43947
												AT2G04670	2424.51	2334.8	449.422	425.898	2379.66	437.66	3.3767	2.64213
												AT2G25050	2729.31	2699.22	507.588	494.042	2714.26	500.815	3.43381	2.70054
												AT1G18350	1076.02	864.428	183.448	171.333	970.225	177.39	2.98732	2.25137
												AT4G08390	1902.66	1733.09	354.467	315.408	1817.88	334.937	3.2598	2.52626
												AT3G14730	863.588	796.63	149.144	155.757	830.109	152.451	2.91966	2.18597
												AT2G15420	2285.97	2220.39	414.124	416.65	2253.18	415.387	3.35299	2.6195
												AT2G31850	198.579	127.122	25.3546	32.1249	162.85	28.7397	2.21445	1.47334
												AT3G24615	314.032	474.588	66.6178	77.3918	394.31	72.0048	2.59694	1.86335
												AT5G60820	1981.17	1987.34	369.878	363.595	1984.25	366.737	3.29782	2.56554
												AT1G15410	600.355	444.926	82.5266	107.57	522.641	95.0482	2.71903	1.98249
												AT1G73900	110.835	76.2731	12.9259	19.4696	93.5539	16.1977	1.97568	1.23547
												AT3G42174	1874.96	1788.18	361.924	312.974	1831.57	337.449	3.26306	2.52949
												AT2G36280	92.3623	101.697	15.9087	18.0094	97.0299	16.9591	1.99136	1.25428
												AT1G02190	1685.61	1487.33	305.746	280.85	1586.47	293.298	3.20071	2.46879
												AT2G45470	1708.7	1720.38	322.152	311.514	1714.54	316.833	3.2344	2.5022
												AT3G63110	738.899	550.861	117.824	117.791	644.88	117.808	2.81015	2.07484
												AT1G43960	1662.52	1690.72	347.009	274.035	1676.62	310.522	3.22469	2.49349
												AT3G23750	1865.72	1813.6	344.524	338.285	1839.66	341.404	3.26497	2.53454
												AT5G57120	3768.38	3745.86	718.876	675.596	3757.12	697.236	3.57497	2.844
												AT2G01040	166.252	186.445	36.2918	26.7707	176.349	31.5313	2.24883	1.5123
												AT5G29070	738.899	703.407	138.704	127.526	721.153	133.115	2.85863	2.12748
												AT5G02505	36.9449	42.3739	5.96578	6.81437	39.6594	6.39007	1.60916	0.868649
												AT2G10920	891.296	809.342	176.488	136.287	850.319	156.388	2.93009	2.19697
												AT4G14520	415.63	351.704	75.0694	65.2233	383.667	70.1463	2.58509	1.85215
												AT1G49460	55.4174	59.3235	9.94296	9.73482	57.3705	9.83889	1.76619	1.03498
												AT2G35350	2581.53	2593.29	480.742	483.82	2587.41	482.281	3.41303	2.6842
												AT1G56900	9.23623	16.9496	0.994296	1.94696	13.0929	1.47063	1.149	0.392808
												AT3G14067	1099.11	1330.54	221.231	231.202	1214.83	226.216	3.08487	2.35644
												AT4G09030	960.568	1182.23	224.711	171.333	1071.4	198.022	3.03036	2.2989
												AT4G26630	4036.23	4300.96	772.568	785.6	4168.59	779.084	3.62009	2.89214
												AT4G20490	544.938	567.811	110.864	94.4277	556.374	102.646	2.74615	2.01555
												AT4G40090	817.407	669.508	138.704	137.748	743.457	138.226	2.87184	2.14372
												AT1G48620	1440.85	1529.7	291.329	266.247	1485.28	278.788	3.1721	2.44683
												AT2G35859	1921.14	1656.82	320.661	348.993	1788.98	334.827	3.25285	2.52612
												AT3G63140	688.099	665.271	143.179	109.03	676.685	126.104	2.83103	2.10416
												AT5G07135	4.61812	12.7122	0	1.94696	8.66515	0.973482	0.985209	0.295233
												AT5G25590	2960.21	2542.44	516.537	516.432	2751.32	516.484	3.4397	2.7139
												AT1G10522	1810.3	1652.58	298.289	350.94	1731.44	324.615	3.23866	2.5127
												AT2G12740	2766.25	2614.47	517.034	495.502	2690.36	506.268	3.42997	2.70524
												AT5G41220	1514.74	1491.56	282.877	283.283	1503.15	283.08	3.17729	2.45344
												AT1G25570	1630.19	1716.14	302.763	329.524	1673.17	316.143	3.2238	2.50126
												AT4G05048	217.051	245.769	32.8118	52.568	231.41	42.6899	2.36626	1.64038
												AT1G60200	2544.58	2610.23	482.234	492.582	2577.41	487.408	3.41135	2.68878
												AT3G50880	55.4174	93.2227	13.9201	12.1685	74.32	13.0443	1.87691	1.1475
												AT2G01037	3708.35	3639.92	719.87	673.163	3674.13	696.517	3.56527	2.84355
												AT4G12670	2096.62	2050.9	403.187	381.118	2073.76	392.153	3.31697	2.59456
												AT3G60170	2590.76	3025.5	589.618	473.599	2808.13	531.608	3.44857	2.72641
												AT2G31840	1856.48	1678.01	338.558	328.063	1767.25	333.311	3.24754	2.52415
												AT3G10070	1219.18	1182.23	227.197	226.335	1200.71	226.766	3.0798	2.35749
												AT4G05591	540.32	360.179	89.9838	77.3918	450.249	83.6878	2.65442	1.92782
												AT2G10921	1002.13	911.04	203.831	155.27	956.585	179.551	2.98118	2.2566
												AT5G47077	9.23623	16.9496	0.497148	1.94696	13.0929	1.22206	1.149	0.346755
												AT2G16640	3495.91	3275.51	630.384	655.64	3385.71	643.012	3.52978	2.80889
												AT4G31354	27.7087	16.9496	1.98859	3.89393	22.3291	2.94126	1.3679	0.595635
												AT4G31740	18.4725	16.9496	1.49144	3.40719	17.711	2.44932	1.2721	0.537733
												AT1G56810	23.0906	0	0.497148	1.94696	11.5453	1.22206	1.09848	0.346755
												AT2G37650	1967.32	1737.33	327.123	378.198	1852.32	352.661	3.26795	2.54859
												AT1G22840	64.6536	16.9496	5.46863	6.32763	40.8016	5.89813	1.62119	0.838731
												AT3G18490	1440.85	1279.69	262.991	255.539	1360.27	259.265	3.13395	2.41542
												AT3G47670	1062.17	1059.35	199.854	204.431	1060.76	202.142	3.02603	2.3078
												AT5G37420	2401.42	2262.77	461.353	430.766	2332.09	446.06	3.36793	2.65037
												AT4G37175	46.1812	114.41	16.4059	12.6553	80.2954	14.5306	1.91007	1.19119
												AT1G44990	230.906	275.431	56.1777	38.9393	253.168	47.5585	2.40512	1.68627
												AT2G21630	1311.54	1394.1	273.431	242.397	1352.82	257.914	3.13156	2.41316
												AT5G65620	1570.16	1593.26	294.312	311.514	1581.71	302.913	3.1994	2.48275
												AT4G05630	27.7087	8.47479	1.49144	2.4337	18.0917	1.96257	1.28085	0.471669
												AT4G14490	1764.12	1911.06	363.415	338.285	1837.59	350.85	3.26449	2.54636
												AT2G35860	1838.01	1601.73	310.22	348.02	1719.87	329.12	3.23575	2.51867
												AT1G52170	36.9449	16.9496	5.96578	2.4337	26.9473	4.19974	1.44634	0.715982
												AT4G12250	1523.98	1805.13	330.603	310.054	1664.55	320.329	3.22156	2.50695
												AT1G08110	253.996	250.006	54.1891	40.3995	252.001	47.2943	2.40312	1.6839
												AT5G35920	36.9449	16.9496	5.96578	1.46022	26.9473	3.713	1.44634	0.673297
												AT3G30580	1136.06	1292.41	224.711	243.37	1214.23	234.041	3.08466	2.37114
												AT3G08550	1547.07	1601.73	306.243	299.346	1574.4	302.794	3.19739	2.48258
												AT2G01028	1274.6	1364.44	255.037	252.619	1319.52	253.828	3.12075	2.40625
												AT4G31520	1727.18	1911.06	330.106	371.87	1819.12	350.988	3.2601	2.54653
												AT5G39760	2027.35	2021.24	393.741	388.419	2024.29	391.08	3.30649	2.59337
												AT3G21800	1154.53	1233.08	239.128	221.467	1193.81	230.298	3.0773	2.36417
												AT5G15340	1362.34	1355.97	283.374	241.423	1359.16	262.399	3.13359	2.42061
												AT4G01750	1136.06	1169.52	225.208	220.007	1152.79	222.607	3.06213	2.34949
												AT4G20360	1542.45	1597.5	316.186	290.584	1569.97	303.385	3.19617	2.48342
												AT2G31141	683.481	639.847	117.327	136.287	661.664	126.807	2.82129	2.10656
												AT1G11690	1879.57	1839.03	385.787	331.957	1859.3	358.872	3.26958	2.55615
												AT4G06736	1399.29	1423.76	274.923	271.601	1411.53	273.262	3.15	2.43817
												AT1G78350	2133.57	2279.72	416.113	440.987	2206.64	428.55	3.34393	2.63301
												AT3G62770	1413.14	1110.2	271.94	214.653	1261.67	243.296	3.10129	2.38792
												AT3G29265	78.508	118.647	14.9144	20.9299	98.5775	17.9222	1.99816	1.27697
												AT3G28685	129.307	105.935	18.3945	25.3105	117.621	21.8525	2.07416	1.35893
												AT1G57410	9.23623	8.47479	0.994296	0.973482	8.85551	0.983889	0.993679	0.297517
												AT5G29591	1616.34	1724.62	331.101	318.815	1670.48	324.958	3.2231	2.51316
												AT3G06360	974.422	800.867	187.922	155.27	887.645	171.596	2.94873	2.23703
												AT1G17440	1699.47	1661.06	350.987	302.753	1680.26	326.87	3.22564	2.5157
												AT5G19172	9.23623	16.9496	0.994296	0.973482	13.0929	0.983889	1.149	0.297517
												AT1G66820	36.9449	8.47479	3.97718	1.94696	22.7099	2.96207	1.37493	0.597923
												AT4G08013	457.193	470.351	84.018	94.9145	463.772	89.4663	2.66724	1.95649
												AT1G59770	526.465	533.912	103.407	102.216	530.188	102.811	2.72525	2.01624
												AT3G29195	27.7087	8.47479	1.98859	2.4337	18.0917	2.21115	1.28085	0.50666
												AT1G02405	554.174	572.048	103.904	114.384	563.111	109.144	2.75136	2.04196
												AT3G28200	1348.49	1322.07	296.3	224.388	1335.28	260.344	3.1259	2.41721
												AT1G51320	46.1812	38.1365	5.96578	5.84089	42.1589	5.90333	1.63507	0.839059
												AT2G23470	184.725	199.158	37.7833	35.5321	191.941	36.6577	2.28542	1.57585
												AT5G32404	1967.32	1966.15	386.284	383.552	1966.73	384.918	3.29397	2.58649
												AT3G47120	1533.21	1707.67	319.666	315.408	1620.44	317.537	3.2099	2.50316
												AT1G55040	2706.22	2898.38	576.692	523.733	2802.3	550.213	3.44767	2.74132
												AT5G61835	32.3268	42.3739	3.97718	8.76134	37.3504	6.36926	1.58377	0.867424
												AT2G13975	337.122	423.739	75.0694	72.5244	380.431	73.7969	2.58142	1.87388
												AT3G23460	411.012	478.826	78.5494	93.941	444.919	86.2452	2.64926	1.94074
												AT5G04890	1588.63	1949.2	341.541	352.4	1768.92	346.971	3.24795	2.54154
												AT1G02020	1422.38	1360.2	271.443	274.522	1391.29	272.982	3.14373	2.43772
												AT5G02380	18.4725	25.4244	4.97148	1.94696	21.9484	3.45922	1.36075	0.649259
												AT2G28770	36.9449	12.7122	3.97718	2.92045	24.8286	3.44882	1.4121	0.648244
												AT5G14011	55.4174	46.6113	9.94296	7.30111	51.0144	8.62204	1.71612	0.983267
												AT1G44050	983.659	898.328	193.391	175.713	940.993	184.552	2.97405	2.26847
												AT2G39830	1995.03	2127.17	423.073	386.959	2061.1	405.016	3.31431	2.60854
												AT5G01170	1911.9	1669.53	341.044	362.135	1790.72	351.589	3.25327	2.54727
												AT1G22370	960.568	1131.38	220.237	192.263	1045.98	206.25	3.01994	2.31649
												AT1G14345	955.95	1055.11	205.819	189.829	1005.53	197.824	3.00283	2.29847
												AT4G28870	397.158	461.876	78.0523	90.0471	429.517	84.0497	2.63399	1.92967
												AT5G29574	761.989	711.882	145.167	143.102	736.936	144.135	2.86802	2.16177
												AT3G49720	401.776	419.502	80.538	80.3122	410.639	80.4251	2.61452	1.91076
												AT2G01034	2484.55	2614.47	501.125	507.671	2549.51	504.398	3.40663	2.70363
												AT4G29415	50.7993	38.1365	7.45722	7.78785	44.4679	7.62254	1.65771	0.935635
												AT3G48800	1616.34	1483.09	309.723	301.293	1549.71	305.508	3.19053	2.48644
												AT5G14995	9.23623	8.47479	0.994296	0.486741	8.85551	0.740519	0.993679	0.240679
												AT5G08450	2678.51	2199.21	505.102	457.05	2438.86	481.076	3.38736	2.68312
												AT1G02120	2092.01	2186.5	439.479	407.889	2139.25	423.684	3.33046	2.62807
												AT5G29975	7218.12	7140.01	1407.43	1439.29	7179.06	1423.36	3.85613	3.15362
												AT3G42380	64.6536	42.3739	8.45152	10.2216	53.5138	9.33654	1.73651	1.01438
												AT5G43640	46.1812	16.9496	5.46863	4.86741	31.5654	5.16802	1.51276	0.790146
												AT4G14301	563.41	593.235	112.853	114.871	578.323	113.862	2.76292	2.06018
												AT3G52520	983.659	1178	230.677	196.157	1080.83	213.417	3.03416	2.33126
												AT3G59884	18.4725	0	0.994296	0.486741	9.23623	0.740519	1.01014	0.240679
												AT4G22754	32.3268	55.0861	7.45722	8.2746	43.7065	7.86591	1.65037	0.947723
												AT5G17920	1140.67	1220.37	218.248	247.751	1180.52	233	3.07244	2.36922
												AT1G10400	2008.88	1957.68	393.244	395.234	1983.28	394.239	3.2976	2.59686
												AT1G61910	46.1812	25.4244	8.45152	3.89393	35.8028	6.17272	1.56588	0.855684
												AT1G72020	27.7087	55.0861	8.45152	5.84089	41.3974	7.1462	1.62734	0.910955
												AT5G33386	120.071	84.7479	22.8688	15.5757	102.409	19.2223	2.01456	1.30583
												AT2G43375	420.249	461.876	93.961	79.8255	441.062	86.8932	2.64548	1.94396
												AT1G10320	3463.59	3453.48	694.516	686.791	3458.53	690.654	3.53902	2.83989
												AT3G02832	244.76	368.653	67.6121	52.568	306.707	60.0901	2.48814	1.78597
												AT4G12400	1782.59	1508.51	321.158	333.904	1645.55	327.531	3.21658	2.51658
												AT5G23950	628.064	529.674	113.847	115.358	578.869	114.602	2.76333	2.06297
												AT1G01990	798.934	813.58	152.624	167.926	806.257	160.275	2.90701	2.20757
												AT4G03030	1898.05	2067.85	426.056	364.082	1982.95	395.069	3.29753	2.59777
												AT2G15530	2382.95	2639.9	477.262	526.654	2511.42	501.958	3.40009	2.70153
												AT2G19090	1944.23	1813.6	370.872	380.145	1878.92	375.509	3.27414	2.57577
												AT1G57240	18.4725	42.3739	6.46293	3.40719	30.4232	4.93506	1.49725	0.773425
												AT3G42720	858.97	970.363	186.431	176.687	914.666	181.559	2.96174	2.2614
												AT4G08050	2535.35	2889.9	574.703	513.512	2712.62	544.107	3.43355	2.73648
												AT1G53645	1228.42	1216.13	255.037	235.096	1222.28	245.066	3.08752	2.39105
												AT1G70720	868.206	775.443	165.55	163.058	821.824	164.304	2.91531	2.21828
												AT3G54220	2013.5	1961.91	400.701	398.154	1987.71	399.428	3.29857	2.60252
												AT4G39865	9.23623	0	0.497148	0	4.61812	0.248574	0.749591	0.0964143
												AT5G52010	1985.79	2072.09	394.736	422.491	2028.94	408.613	3.30748	2.61237
												AT1G01890	78.508	76.2731	13.423	14.6022	77.3905	14.0126	1.89426	1.17646
												AT1G22340	1039.08	1008.5	200.848	210.759	1023.79	205.803	3.01063	2.31556
												AT3G60530	678.863	961.888	144.173	184.962	820.376	164.567	2.91454	2.21897
												AT5G02030	1565.54	1550.89	302.266	325.63	1558.21	313.948	3.19291	2.49824
												AT2G30550	840.497	1000.03	189.413	181.068	920.261	185.241	2.96438	2.27007
												AT1G64330	3856.13	4122.98	841.672	766.617	3989.56	804.144	3.60103	2.90587
												AT4G17005	23.0906	8.47479	0.497148	3.40719	15.7827	1.95217	1.22486	0.470141
												AT5G56440	73.8899	50.8487	9.94296	13.142	62.3693	11.5425	1.80188	1.09838
												AT5G14450	101.599	101.697	17.4002	20.9299	101.648	19.165	2.01135	1.3046
												AT1G05460	1953.46	2097.51	422.079	400.101	2025.49	411.09	3.30674	2.61499
												AT1G02600	27.7087	25.4244	3.97718	4.86741	26.5665	4.4223	1.44038	0.734183
												AT1G06850	1556.31	1428	314.198	290.098	1492.15	302.148	3.1741	2.48165
												AT1G52860	64.6536	93.2227	11.9316	18.4962	78.9381	15.2139	1.90275	1.20989
												AT5G32511	544.938	555.099	109.87	111.95	550.018	110.91	2.74117	2.04887
												AT5G54070	1810.3	1622.92	313.203	382.578	1716.61	347.891	3.23492	2.54269
												AT1G20450	1547.07	1682.25	343.032	314.435	1614.66	328.733	3.20835	2.51816
												AT3G09850	1685.61	1720.38	358.941	333.904	1703	346.423	3.23147	2.54086
												AT2G07687	4336.41	4288.24	839.186	917.02	4312.33	878.103	3.63481	2.94404
												AT5G52480	0	25.4244	0.994296	1.94696	12.7122	1.47063	1.13711	0.392808
												AT4G10190	9.23623	25.4244	2.98289	1.94696	17.3303	2.46493	1.26317	0.539694
												AT3G13290	1108.35	1194.95	252.054	216.113	1151.65	234.084	3.0617	2.37122
												AT4G30980	1948.84	2093.27	417.107	406.915	2021.06	412.011	3.30579	2.61596
												AT2G13960	701.954	711.882	144.173	143.102	706.918	143.637	2.84998	2.16028
												AT4G08345	27.7087	21.187	3.97718	3.89393	24.4478	3.93556	1.40565	0.693336
												AT5G02750	692.717	953.414	162.567	173.28	823.066	167.924	2.91596	2.22769
												AT1G31860	1311.54	1245.79	252.054	269.168	1278.67	260.611	3.1071	2.41766
												AT5G09975	87.7442	63.5609	17.4002	11.195	75.6526	14.2976	1.88453	1.18462
												AT3G42445	831.261	839.004	189.911	149.916	835.132	169.913	2.92228	2.23278
												AT2G36010	1145.29	877.141	220.237	190.802	1011.22	205.52	3.00527	2.31496
												AT1G17275	1962.7	2309.38	454.393	422.491	2136.04	438.442	3.32981	2.6429
												AT4G02650	1099.11	983.075	217.254	207.838	1041.09	212.546	3.01791	2.32949
												AT3G22660	2193.61	2190.73	448.428	450.235	2192.17	449.331	3.34107	2.65353
												AT3G23390	46.1812	67.7983	10.9373	10.7083	56.9897	10.8228	1.76335	1.07272
												AT3G49710	1422.38	1199.18	270.449	264.3	1310.78	267.374	3.11786	2.42874
												AT1G78110	2549.2	2508.54	499.137	535.902	2528.87	517.519	3.4031	2.71476
												AT1G57190	9.23623	12.7122	0.994296	1.46022	10.9742	1.22726	1.07825	0.347771
												AT5G01890	2955.59	2902.61	610.995	591.877	2929.1	601.436	3.46688	2.77991
												AT1G14060	1228.42	1101.72	231.174	245.804	1165.07	238.489	3.06672	2.37929
												AT2G33900	87.7442	21.187	7.95437	11.6818	54.4656	9.81808	1.74402	1.03415
												AT1G28990	23.0906	63.5609	10.4401	5.84089	43.3257	8.1405	1.64666	0.96097
												AT2G15980	2503.02	2275.48	532.446	447.315	2389.25	489.88	3.37844	2.69098
												AT5G14980	905.151	864.428	181.956	179.607	884.79	180.782	2.94733	2.25955
												AT4G12770	882.06	1093.25	188.419	216.113	987.654	202.266	2.99504	2.30806
												AT2G40380	868.206	1063.59	190.905	205.891	965.896	198.398	2.98538	2.29972
												AT3G30170	2221.31	2432.26	490.685	467.271	2326.79	478.978	3.36694	2.68122
												AT2G02900	50.7993	38.1365	6.96007	9.24808	44.4679	8.10408	1.65771	0.959236
												AT5G01830	1741.03	2152.6	393.244	408.376	1946.81	400.81	3.28955	2.60402
												AT5G35794	1528.6	1601.73	323.643	321.249	1565.17	322.446	3.19484	2.5098
												AT1G71180	822.025	686.458	151.133	157.704	754.241	154.419	2.87809	2.1915
												AT4G14680	1233.04	1237.32	245.591	262.84	1235.18	254.216	3.09208	2.40691
												AT2G07743	170.87	76.2731	23.8631	24.337	123.572	24.1001	2.09542	1.39968
												AT2G26135	46.1812	33.8992	8.45152	5.35415	40.0402	6.90283	1.61321	0.897783
												AT4G02970	586.501	614.422	113.847	131.907	600.461	122.877	2.77921	2.09299
												AT4G02720	1824.16	1970.39	411.639	370.897	1897.27	391.268	3.27836	2.59358
												AT1G68520	1339.25	1589.02	311.215	293.505	1464.14	302.36	3.16588	2.48196
												AT5G35605	36.9449	63.5609	5.96578	12.1685	50.2529	9.06715	1.70972	1.00291
												AT3G63060	544.938	584.76	122.796	108.056	564.849	115.426	2.7527	2.06605
												AT2G07766	364.831	402.552	70.0979	87.1266	383.692	78.6123	2.58511	1.90098
												AT4G07522	895.914	1016.97	217.254	176.687	956.445	196.97	2.98111	2.2966
												AT5G44280	1967.32	2118.7	422.079	422.491	2043.01	422.285	3.31048	2.62663
												AT5G14860	1699.47	1716.14	367.89	337.798	1707.81	352.844	3.23269	2.54881
												AT2G16940	1473.18	1423.76	304.255	294.478	1448.47	299.366	3.16121	2.47765
												AT1G30830	46.1812	46.6113	6.96007	10.2216	46.3962	8.59082	1.67574	0.981856
												AT2G13860	1990.41	1932.25	438.982	371.87	1961.33	405.426	3.29277	2.60898
												AT1G07940	535.701	546.624	112.853	110.003	541.163	111.428	2.73413	2.05087
												AT2G37170	73.8899	33.8992	10.4401	9.24808	53.8945	9.84409	1.73953	1.03519
												AT5G32053	1491.65	1144.1	264.98	278.416	1317.87	271.698	3.1202	2.43568
												AT4G03450	544.938	457.639	101.915	104.163	501.288	103.039	2.70095	2.0172
												AT3G26400	1228.42	1305.12	276.414	249.211	1266.77	262.813	3.10304	2.4213
												AT2G07791	734.28	724.594	157.099	144.075	729.437	150.587	2.86358	2.18066
												AT4G08102	258.614	381.365	65.6235	65.2233	319.99	65.4234	2.50649	1.82232
												AT5G09890	766.607	635.609	157.596	131.42	701.108	144.508	2.8464	2.16289
												AT1G51080	2008.88	1966.15	419.593	403.995	1987.52	411.794	3.29853	2.61573
												AT5G35805	27.7087	8.47479	0	3.89393	18.0917	1.94696	1.28085	0.469375
												AT1G28730	50.7993	21.187	5.46863	7.30111	35.9931	6.38487	1.56812	0.868343
												AT1G36305	2299.82	2228.87	492.177	450.235	2264.35	471.206	3.35513	2.67413
												AT2G19360	1330.02	1237.32	280.889	252.619	1283.67	266.754	3.10879	2.42774
												AT5G10680	877.442	868.666	191.402	170.359	873.054	180.881	2.94154	2.25979
												AT3G49950	2027.35	2084.8	459.365	397.181	2056.08	428.273	3.31325	2.63273
												AT2G23340	965.186	864.428	195.379	184.475	914.807	189.927	2.9618	2.28087
												AT2G48010	1117.58	1220.37	243.105	243.857	1168.98	243.481	3.06818	2.38825
												AT5G47360	1168.38	1347.49	282.38	241.423	1257.94	261.902	3.1	2.41979
												AT1G38790	46.1812	63.5609	13.423	6.81437	54.871	10.1187	1.74719	1.04605
												AT3G29710	1713.32	1500.04	341.541	327.09	1606.68	334.315	3.2062	2.52545
												AT1G04270	110.835	152.546	31.8175	21.4166	131.69	26.617	2.12284	1.44118
												AT4G00890	1399.29	1381.39	307.735	272.575	1390.34	290.155	3.14343	2.46412
												AT2G37970	660.391	665.271	161.076	113.411	662.831	137.243	2.82206	2.14064
												AT5G28630	1662.52	1766.99	374.85	337.798	1714.76	356.324	3.23446	2.55306
												AT4G34490	258.614	334.754	53.1948	68.6305	296.684	60.9127	2.47376	1.79178
												AT4G38410	1339.25	1398.34	271.443	301.293	1368.8	286.368	3.13666	2.45844
												AT1G18430	55.4174	84.7479	12.9259	14.6022	70.0826	13.764	1.85176	1.16921
												AT2G24580	1154.53	1055.11	246.088	214.166	1104.82	230.127	3.04368	2.36385
												AT1G12294	9.23623	0	0	0	4.61812	0	0.749591	0
												AT3G58910	133.925	135.597	30.326	24.337	134.761	27.3315	2.13277	1.45227
												AT3G49930	1140.67	987.313	223.717	220.494	1063.99	222.105	3.02735	2.34851
												AT3G18530	544.938	580.523	126.276	108.056	562.73	117.166	2.75107	2.07249
												AT2G31410	669.627	779.681	160.082	143.102	724.654	151.592	2.86073	2.18353
												AT5G21280	2078.15	2017	435.005	421.518	2047.58	428.261	3.31145	2.63272
												AT3G62700	1634.81	1500.04	334.084	323.196	1567.43	328.64	3.19546	2.51804
												AT3G57645	868.206	779.681	155.607	188.369	823.943	171.988	2.91642	2.23802
												AT2G13175	780.462	720.357	166.545	146.022	750.409	156.283	2.87588	2.19668
												AT2G07675	2627.71	2724.64	575.697	550.991	2676.18	563.344	3.42768	2.75154
												AT4G18730	411.012	334.754	78.5494	75.9316	372.883	77.2405	2.57274	1.89343
												AT2G30200	1015.99	1012.74	207.311	217.086	1014.36	212.199	3.00662	2.32878
												AT2G42270	1801.07	1457.66	360.432	322.709	1629.36	341.571	3.21228	2.53475
												AT4G33310	494.138	423.739	107.881	83.2327	458.939	95.5569	2.6627	1.98478
												AT3G06460	628.064	847.479	159.585	150.89	737.771	155.237	2.86851	2.19378
												AT2G12200	18.4725	0	1.49144	0	9.23623	0.745722	1.01014	0.241975
												AT3G28695	129.307	156.784	27.3431	31.6382	143.045	29.4907	2.1585	1.48417
												AT2G15490	1085.26	1110.2	248.077	213.193	1097.73	230.635	3.04089	2.3648
												AT1G18280	9.23623	42.3739	2.48574	6.32763	25.8051	4.40669	1.42822	0.732931
												AT1G21323	18.4725	8.47479	0.994296	1.94696	13.4736	1.47063	1.16058	0.392808
												AT2G11462	919.005	991.55	201.842	200.537	955.278	201.19	2.98058	2.30576
												AT5G11325	32.3268	12.7122	1.49144	5.35415	22.5195	3.4228	1.37143	0.645697
												AT2G33650	18.4725	16.9496	2.98289	2.4337	17.711	2.7083	1.2721	0.569174
												AT5G51920	979.041	855.954	207.808	178.147	917.497	192.978	2.96308	2.28775
												AT1G07135	674.245	864.428	174.499	148.943	769.337	161.721	2.88668	2.21144
												AT1G34530	965.186	1105.96	230.18	208.812	1035.57	219.496	3.0156	2.3434
												AT3G52160	1011.37	1000.03	215.265	210.272	1005.7	212.769	3.0029	2.32994
												AT1G33350	1173	1178	247.083	251.158	1175.5	249.12	3.07059	2.39815
												AT3G14920	1487.03	1186.47	296.3	269.654	1336.75	282.977	3.12638	2.45328
												AT3G30802	2244.4	2190.73	483.725	457.536	2217.57	470.631	3.34607	2.6736
												AT2G16340	655.772	605.947	138.704	126.553	630.86	132.628	2.80062	2.1259
												AT2G35300	184.725	194.92	43.2519	36.0188	189.822	39.6354	2.28063	1.6089
												AT5G04020	4050.09	3856.03	882.438	798.255	3953.06	840.346	3.59704	2.92497
												AT5G07625	18.4725	4.23739	1.98859	0.973482	11.3549	1.48104	1.09184	0.394633
												AT1G64420	36.9449	25.4244	7.45722	2.92045	31.1846	5.18883	1.50765	0.791609
												AT1G19373	73.8899	25.4244	10.9373	7.78785	49.6571	9.36256	1.70464	1.01547
												AT1G80220	9.23623	21.187	2.98289	1.46022	15.2116	2.22156	1.20983	0.508066
												AT1G54530	18.4725	8.47479	1.49144	1.94696	13.4736	1.7192	1.16058	0.434442
												AT3G44796	2526.11	2669.56	581.166	531.034	2597.83	556.1	3.41478	2.74593
												AT2G16485	3329.66	3228.89	714.899	688.252	3279.28	701.575	3.51591	2.84669
												AT4G27852	761.989	703.407	155.11	156.244	732.698	155.677	2.86552	2.19501
												AT2G41090	96.9804	67.7983	17.8973	14.6022	82.3894	16.2498	1.92111	1.23678
												AT1G25054	3080.28	2665.32	640.824	587.496	2872.8	614.16	3.45846	2.78899
												AT4G38390	1085.26	961.888	213.774	222.441	1023.57	218.107	3.01054	2.34066
												AT3G43060	2646.18	2309.38	516.04	542.716	2477.78	529.378	3.39424	2.72459
												AT3G13780	2004.26	2063.61	438.485	429.305	2033.94	433.895	3.30855	2.63838
												AT1G43610	110.835	50.8487	17.4002	14.1155	80.8418	15.7578	1.91297	1.22422
												AT3G24612	133.925	203.395	39.2747	31.1514	168.66	35.2131	2.22958	1.55887
												AT1G15530	2692.36	2364.47	566.252	517.892	2528.41	542.072	3.40302	2.73486
												AT3G46487	692.717	779.681	168.036	147.482	736.199	157.759	2.86758	2.20074
												AT3G46570	1011.37	927.989	202.339	213.193	969.678	207.766	2.98708	2.31966
												AT1G47950	868.206	872.903	190.408	183.015	870.554	186.711	2.94029	2.27349
												AT5G17020	1510.12	1741.57	327.621	371.87	1625.85	349.745	3.21135	2.54499
												AT5G28715	2493.78	2767.02	577.686	554.398	2630.4	566.042	3.42019	2.75362
												AT1G70050	36.9449	16.9496	4.47433	5.35415	26.9473	4.91424	1.44634	0.771899
												AT1G27752	1690.23	1953.44	381.81	403.508	1821.83	392.659	3.26075	2.59512
												AT1G47870	1653.29	1533.94	360.432	325.143	1593.61	342.788	3.20265	2.53629
												AT1G51070	581.883	652.559	141.19	123.632	617.221	132.411	2.79114	2.12519
												AT4G02890	152.398	177.971	40.7661	28.7177	165.184	34.7419	2.22059	1.55318
												AT1G20220	1634.81	1593.26	369.878	325.143	1614.04	347.511	3.20818	2.54222
												AT5G01180	69.2717	33.8992	9.94296	8.76134	51.5854	9.35215	1.72087	1.01503
												AT4G37400	1394.67	1381.39	313.7	284.743	1388.03	299.222	3.14271	2.47744
												AT3G31950	1149.91	1178	270.946	230.715	1163.95	250.83	3.06631	2.40111
												AT4G00975	720.426	711.882	140.693	167.439	716.154	154.066	2.85561	2.19052
												AT3G10974	9.23623	16.9496	0.994296	2.4337	13.0929	1.714	1.149	0.43361
												AT1G12590	73.8899	33.8992	12.9259	7.78785	53.8945	10.3569	1.73953	1.05526
												AT5G17390	1112.97	1131.38	231.174	254.079	1122.18	242.626	3.05045	2.38672
												AT1G59265	2396.8	2389.89	542.389	493.069	2393.35	517.729	3.37919	2.71494
												AT5G34930	2364.48	2381.42	523	506.697	2372.95	514.849	3.37547	2.71252
												AT1G21040	457.193	508.487	99.9268	108.056	482.84	103.992	2.6847	2.02115
												AT3G13140	83.1261	67.7983	18.8916	11.6818	75.4622	15.2867	1.88345	1.21183
												AT1G31110	36.9449	46.6113	3.48004	11.6818	41.7781	7.58091	1.63122	0.933533
												AT5G40316	845.115	1021.21	218.248	185.448	933.164	201.848	2.97042	2.30717
												AT4G08602	170.87	216.107	39.7718	42.3465	193.489	41.0592	2.28889	1.62386
												AT3G26570	1630.19	1381.39	325.135	324.656	1505.79	324.896	3.17805	2.51308
												AT3G32095	27.7087	25.4244	5.96578	2.92045	26.5665	4.44311	1.44038	0.735847
												AT5G52500	1159.15	1300.88	265.974	268.681	1230.01	267.328	3.09026	2.42867
												AT3G46875	46.1812	16.9496	3.48004	6.81437	31.5654	5.1472	1.51276	0.788678
												AT5G47090	1431.62	1491.56	321.158	313.461	1461.59	317.309	3.16512	2.50285
												AT3G16520	1293.07	1487.33	311.712	293.992	1390.2	302.852	3.14339	2.48266
												AT3G42060	688.099	593.235	140.196	136.287	640.667	138.242	2.80731	2.14377
												AT5G37383	1159.15	1339.02	285.86	256.512	1249.08	271.186	3.09694	2.43487
												AT2G28790	928.241	902.565	220.734	176.2	915.403	198.467	2.96209	2.29987
												AT3G50180	180.107	250.006	54.6863	37.479	215.056	46.0827	2.33457	1.67286
												AT3G21010	415.63	533.912	120.31	85.6664	474.771	102.988	2.6774	2.01698
												AT5G60390	757.371	605.947	143.676	151.376	681.659	147.526	2.8342	2.1718
												AT3G53340	1177.62	1084.77	252.551	238.503	1131.2	245.527	3.05392	2.39186
												AT4G01883	429.485	398.315	85.5095	93.4543	413.9	89.4819	2.61794	1.95656
												AT1G51310	1274.6	1203.42	262.991	277.442	1239.01	270.217	3.09343	2.43332
												AT1G69070	2678.51	2694.98	600.058	576.301	2686.74	588.179	3.42939	2.77025
												AT1G13850	23.0906	63.5609	8.94867	7.78785	43.3257	8.36826	1.64666	0.971659
												AT3G01313	120.071	97.4601	19.8859	25.3105	108.766	22.5982	2.04047	1.37288
												AT1G55265	1002.13	1025.45	225.208	217.086	1013.79	221.147	3.00638	2.34664
												AT1G03970	637.3	711.882	165.55	128.5	674.591	147.025	2.82968	2.17033
												AT5G03850	64.6536	42.3739	12.9259	7.78785	53.5138	10.3569	1.73651	1.05526
												AT4G34138	1754.88	1745.81	410.147	355.321	1750.35	382.734	3.24337	2.58403
												AT3G22110	129.307	169.496	38.2804	24.8238	149.402	31.5521	2.17725	1.51258
												AT2G03990	1560.92	1122.91	295.803	287.177	1341.92	291.49	3.12805	2.46611
												AT5G53742	761.989	894.09	182.95	178.634	828.04	180.792	2.91858	2.25958
												AT2G44198	253.996	258.481	57.6692	53.5415	256.239	55.6053	2.41034	1.75286
												AT1G03980	604.973	724.594	153.619	138.721	664.784	146.17	2.82333	2.16782
												AT1G78100	1108.35	1144.1	253.546	241.423	1126.22	247.485	3.05201	2.3953
												AT4G26675	41.563	63.5609	12.4287	8.76134	52.562	10.595	1.72886	1.06427
												AT1G04220	1246.89	1139.86	255.534	268.194	1193.38	261.864	3.07714	2.41973
												AT3G13782	660.391	605.947	128.761	147.969	633.169	138.365	2.8022	2.14415
												AT1G58020	3463.59	3097.54	758.648	685.818	3280.56	722.233	3.51608	2.85928
												AT5G44690	2757.02	2779.73	622.927	595.771	2768.37	609.349	3.44238	2.78558
												AT4G37450	535.701	839.004	153.122	149.916	687.353	151.519	2.83781	2.18332
												AT5G42765	752.753	923.752	188.916	180.094	838.252	184.505	2.92389	2.26836
												AT1G64107	106.217	55.0861	18.3945	15.089	80.6514	16.7417	1.91196	1.249
												AT1G13190	1062.17	1279.69	265.974	250.185	1170.93	258.08	3.0689	2.41343
												AT4G20350	374.067	559.336	103.407	101.729	466.702	102.568	2.66997	2.01522
												AT5G27885	1764.12	1944.96	417.107	402.048	1854.54	409.578	3.26847	2.6134
												AT5G08630	2600	2389.89	562.274	538.822	2494.94	550.548	3.39723	2.74158
												AT5G34174	46.1812	33.8992	7.45722	7.78785	40.0402	7.62254	1.61321	0.935635
												AT3G49240	2452.22	2521.25	571.223	526.654	2486.73	548.938	3.3958	2.74031
												AT5G42120	1523.98	1317.83	343.032	281.336	1420.9	312.184	3.15287	2.4958
												AT1G77180	1616.34	1944.96	395.233	392.8	1780.65	394.016	3.25082	2.59662
												AT4G38590	2844.76	2440.74	629.887	536.388	2642.75	583.138	3.42222	2.76652
												AT5G13390	849.733	1008.5	214.768	195.67	929.117	205.219	2.96854	2.31433
												AT2G05460	13.8543	8.47479	0.994296	1.46022	11.1646	1.22726	1.0851	0.347771
												AT1G22882	2198.22	2021.24	475.771	457.536	2109.73	466.654	3.32443	2.66992
												AT4G27890	1131.44	1207.66	268.957	248.238	1169.55	258.597	3.06839	2.4143
												AT2G42800	1667.14	1593.26	370.375	351.914	1630.2	361.145	3.21251	2.55888
												AT4G24110	688.099	762.731	157.596	163.058	725.415	160.327	2.86118	2.20771
												AT2G10180	2055.06	1974.63	435.005	457.536	2014.84	446.271	3.30446	2.65057
												AT5G28765	1357.73	1076.3	297.295	238.503	1217.01	267.899	3.08565	2.42959
												AT2G15440	1551.69	1440.71	343.032	319.789	1496.2	331.41	3.17528	2.52167
												AT4G16960	2299.82	2203.44	482.731	514.972	2251.63	498.851	3.35269	2.69884
												AT2G05510	1228.42	1250.03	292.323	256.512	1239.23	274.418	3.0935	2.43999
												AT1G62225	129.307	186.445	32.8118	35.5321	157.876	34.1719	2.20106	1.5462
												AT1G09080	1099.11	1118.67	255.534	236.556	1108.89	246.045	3.04528	2.39278
												AT5G14440	1773.36	1898.35	446.439	369.436	1835.85	407.938	3.26407	2.61166
												AT1G10270	1422.38	1478.85	332.095	312.488	1450.62	322.291	3.16185	2.50959
												AT1G57200	18.4725	0	0.497148	1.46022	9.23623	0.978685	1.01014	0.296377
												AT5G26020	775.843	987.313	204.825	187.395	881.578	196.11	2.94575	2.29471
												AT3G63490	452.575	605.947	112.355	120.712	529.261	116.534	2.72449	2.07016
												AT5G28165	1214.56	1330.54	292.323	274.035	1272.55	283.179	3.10502	2.45359
												AT2G44320	64.6536	67.7983	11.4344	16.0624	66.226	13.7484	1.82754	1.16875
												AT2G32100	623.446	826.292	165.053	156.731	724.869	160.892	2.86086	2.20923
												AT4G38480	1288.45	1161.05	279.894	264.787	1224.75	272.341	3.0884	2.4367
												AT3G45820	748.135	872.903	180.465	179.607	810.519	180.036	2.9093	2.25777
												AT5G52550	1616.34	1682.25	373.358	361.162	1649.29	367.26	3.21756	2.56615
												AT3G13224	812.788	864.428	176.985	196.157	838.608	186.571	2.92408	2.27316
												AT1G56660	7846.18	7284.08	1666.94	1694.83	7565.13	1680.88	3.87887	3.2258
												AT4G13470	406.394	576.286	106.887	111.464	491.34	109.175	2.69227	2.04208
												AT1G57010	9.23623	16.9496	0.497148	2.92045	13.0929	1.7088	1.149	0.432776
												AT1G18735	9.23623	25.4244	1.49144	3.89393	17.3303	2.69269	1.26317	0.567342
												AT2G46787	0	25.4244	1.49144	0.973482	12.7122	1.23246	1.13711	0.348784
												AT2G12760	2087.39	1800.89	469.308	398.154	1944.14	433.731	3.28895	2.63822
												AT5G34412	41.563	156.784	16.903	22.8768	99.1733	19.8899	2.00075	1.31994
												AT1G65030	831.261	847.479	204.825	169.386	839.37	187.105	2.92447	2.2744
												AT3G29727	73.8899	84.7479	12.9259	20.4431	79.3189	16.6845	1.90482	1.24759
												AT5G55855	9.23623	8.47479	0	1.94696	8.85551	0.973482	0.993679	0.295233
												AT4G36195	203.197	152.546	39.7718	37.479	177.872	38.6254	2.25254	1.59797
												AT1G14490	725.044	669.508	154.116	156.731	697.276	155.423	2.84403	2.1943
												AT5G15140	2318.29	2186.5	496.651	506.697	2252.39	501.674	3.35284	2.70129
												AT1G74230	868.206	894.09	197.865	196.157	881.148	197.011	2.94554	2.29669
												AT4G04430	646.536	572.048	147.156	124.119	609.292	135.637	2.78554	2.13557
												AT4G08580	2586.14	2521.25	570.229	574.354	2553.7	572.292	3.40734	2.75838
												AT2G12110	9.23623	16.9496	1.98859	1.94696	13.0929	1.96778	1.149	0.472431
												AT5G14545	32.3268	42.3739	8.94867	4.38067	37.3504	6.66467	1.58377	0.884493
												AT4G21950	9.23623	16.9496	1.98859	0.973482	13.0929	1.48104	1.149	0.394633
												AT3G54390	775.843	855.954	174.499	190.802	815.899	182.651	2.91217	2.26399
												AT4G33880	932.859	1076.3	210.294	239.477	1004.58	224.885	3.00242	2.35389
												AT1G07920	517.229	478.826	111.858	110.49	498.027	111.174	2.69812	2.04989
												AT5G30532	36.9449	16.9496	3.97718	5.35415	26.9473	4.66567	1.44634	0.753251
												AT2G36270	1888.81	1703.43	443.953	364.569	1796.12	404.261	3.25458	2.60773
												AT2G42930	27.7087	29.6618	4.47433	6.32763	28.6852	5.40098	1.47254	0.806247
												AT2G15535	101.599	144.071	27.8403	24.337	122.835	26.0887	2.09284	1.43279
												AT5G48270	868.206	839.004	186.928	196.157	853.605	191.542	2.93177	2.28453
												AT2G45590	1874.96	1567.84	430.53	343.639	1721.4	387.085	3.23613	2.58893
												AT3G32455	55.4174	25.4244	7.95437	7.30111	40.4209	7.62774	1.61722	0.935897
												AT3G20550	1399.29	1521.22	333.586	326.116	1460.26	329.851	3.16473	2.51963
												AT5G06380	720.426	817.817	172.013	174.74	769.122	173.377	2.88656	2.24149
												AT5G45605	4414.92	4072.14	959.993	957.906	4243.53	958.95	3.62783	2.98225
												AT1G43205	157.016	139.834	29.3317	35.5321	148.425	32.4319	2.17442	1.52416
												AT5G05210	2327.53	2021.24	491.182	490.148	2174.38	490.665	3.33754	2.69167
												AT3G55960	1297.69	1385.63	303.26	302.266	1341.66	302.763	3.12797	2.48254
												AT5G27400	230.906	283.905	59.1606	55.9752	257.406	57.5679	2.4123	1.76766
												AT5G19095	64.6536	55.0861	12.9259	12.1685	59.8699	12.5472	1.7844	1.13185
												AT2G07599	1764.12	2050.9	418.102	443.421	1907.51	430.761	3.28069	2.63524
												AT2G37630	2212.08	2012.76	492.177	462.404	2112.42	477.29	3.32499	2.67969
												AT3G29076	1958.08	2178.02	496.154	440.014	2068.05	468.084	3.31577	2.67125
												AT2G07759	397.158	427.977	92.9667	91.994	412.567	92.4804	2.61655	1.97072
												AT3G59370	919.005	906.802	198.859	211.732	912.904	205.296	2.9609	2.31449
												AT1G42550	3500.53	3402.63	769.088	795.821	3451.58	782.455	3.53814	2.89401
												AT2G47450	1805.68	1953.44	442.959	408.376	1879.56	425.667	3.27429	2.63009
												AT2G24930	641.918	809.342	178.476	149.429	725.63	163.953	2.86131	2.21736
												AT4G08406	0	16.9496	0.994296	0	8.47479	0.497148	0.97657	0.175265
												AT4G13840	1214.56	1300.88	341.044	225.848	1257.72	283.446	3.09993	2.454
												AT1G01490	1911.9	2072.09	463.839	438.554	1991.99	451.196	3.29951	2.65533
												AT1G01660	1311.54	1194.95	293.815	273.548	1253.25	283.681	3.09838	2.45436
												AT4G31550	761.989	677.983	164.556	160.624	719.986	162.59	2.85793	2.21376
												AT4G34131	1265.36	1055.11	282.877	241.91	1160.24	262.394	3.06492	2.42061
												AT1G28780	41.563	16.9496	3.97718	6.81437	29.2563	5.39578	1.48082	0.805893
												AT5G08139	655.772	711.882	146.659	163.058	683.827	154.858	2.83558	2.19273
												AT3G18535	729.662	927.989	215.265	157.704	828.826	186.485	2.91899	2.27297
												AT1G57110	0	16.9496	0.994296	0.973482	8.47479	0.983889	0.97657	0.297517
												AT2G13190	46.1812	16.9496	5.46863	5.35415	31.5654	5.41139	1.51276	0.806952
												AT4G26365	50.7993	156.784	16.903	26.284	103.791	21.5935	2.02033	1.35398
												AT5G35170	1015.99	1080.54	236.145	240.45	1048.26	238.298	3.02088	2.37894
												AT3G50825	304.796	406.79	65.1264	93.941	355.793	79.5337	2.55242	1.90598
												AT4G00970	655.772	644.084	146.162	148.456	649.928	147.309	2.81353	2.17117
												AT2G36950	1293.07	1173.76	303.26	256.999	1233.42	280.13	3.09146	2.44891
												AT4G28230	1020.6	966.126	239.625	212.219	993.365	225.922	2.99755	2.35588
												AT4G00090	87.7442	67.7983	13.423	19.4696	77.7713	16.4463	1.89637	1.2417
												AT5G03490	1436.23	1415.29	355.958	293.992	1425.76	324.975	3.15435	2.51318
												AT2G11610	692.717	788.155	161.573	174.253	740.436	167.913	2.87007	2.22766
												AT1G07310	914.387	805.105	208.305	182.041	859.746	195.173	2.93487	2.29264
												AT4G38020	83.1261	118.647	14.4173	29.2045	100.887	21.8109	2.00812	1.35814
												AT3G01570	203.197	144.071	41.2633	35.5321	173.634	38.3977	2.24213	1.59547
												AT4G06526	1560.92	1440.71	367.89	314.435	1500.82	341.162	3.17662	2.53423
												AT4G06506	2438.37	2292.43	552.829	527.627	2365.4	540.228	3.37409	2.73338
												AT1G35550	64.6536	72.0357	15.4116	13.6287	68.3447	14.5202	1.84101	1.1909
												AT5G59395	36.9449	46.6113	8.45152	7.78785	41.7781	8.11969	1.63122	0.95998
												AT5G34829	4.61812	8.47479	0	0.486741	6.54645	0.24337	0.877743	0.0946005
												AT5G33320	766.607	889.853	190.905	187.882	828.23	189.393	2.91868	2.27965
												AT2G43200	900.533	944.939	224.214	198.104	922.736	211.159	2.96555	2.32666
												AT3G28510	2950.98	2834.82	645.795	681.437	2892.9	663.616	3.46148	2.82257
												AT5G08075	60.0355	38.1365	10.9373	9.24808	49.086	10.0927	1.69972	1.04504
												AT3G45253	3144.94	3445	797.923	715.996	3294.97	756.959	3.51798	2.87965
												AT5G58030	290.941	326.279	71.5893	68.6305	308.61	70.1099	2.49082	1.85193
												AT1G79770	466.43	597.473	124.287	119.252	531.951	121.769	2.72669	2.08909
												AT1G38194	55.4174	50.8487	11.9316	9.73482	53.1331	10.8332	1.73346	1.0731
												AT5G52300	1939.61	1923.78	453.399	434.173	1931.69	443.786	3.28616	2.64815
												AT4G15480	637.3	686.458	151.133	152.35	661.879	151.741	2.82143	2.18396
												AT2G45870	969.804	826.292	201.345	209.785	898.048	205.565	2.95378	2.31506
												AT5G26960	1043.69	1110.2	266.969	228.281	1076.95	247.625	3.0326	2.39554
												AT3G14740	868.206	775.443	205.322	171.333	821.824	188.327	2.91531	2.27721
												AT3G58760	129.307	76.2731	18.8916	25.3105	102.79	22.1011	2.01616	1.36363
												AT5G27190	1417.76	1296.64	311.215	311.027	1357.2	311.121	3.13296	2.49432
												AT1G04320	124.689	169.496	29.8289	36.5056	147.092	33.1672	2.17053	1.53361
												AT3G56360	822.025	868.666	217.751	170.846	845.345	194.298	2.92755	2.2907
												AT1G01470	27.7087	55.0861	10.9373	6.32763	41.3974	8.63244	1.62734	0.983737
												AT5G53800	3228.06	3241.61	768.094	725.244	3234.83	746.669	3.50999	2.87371
												AT5G06000	120.071	84.7479	26.3488	18.0094	102.409	22.1791	2.01456	1.3651
												AT3G06470	780.462	618.66	167.539	152.837	699.561	160.188	2.84545	2.20733
												AT2G03570	623.446	771.206	171.019	150.89	697.326	160.954	2.84406	2.20939
												AT1G03940	1145.29	1360.2	315.192	263.814	1252.75	289.503	3.09821	2.46315
												AT5G27180	244.76	245.769	58.6635	52.568	245.265	55.6157	2.3914	1.75294
												AT2G33830	73.8899	42.3739	12.9259	10.2216	58.1319	11.5737	1.77182	1.09946
												AT3G06090	858.97	690.695	182.95	172.793	774.832	177.872	2.88977	2.25254
												AT1G37036	9.23623	8.47479	0	1.46022	8.85551	0.730111	0.993679	0.238074
												AT4G24310	64.6536	67.7983	13.423	15.089	66.226	14.256	1.82754	1.18344
												AT5G67070	969.804	1122.91	251.557	233.636	1046.36	242.596	3.02009	2.38667
												AT3G08580	387.922	355.941	84.018	86.1531	371.931	85.0856	2.57163	1.93493
												AT1G01040	2863.23	2406.84	632.87	586.036	2635.04	609.453	3.42095	2.78565
												AT5G55750	604.973	487.3	130.75	118.765	546.137	124.757	2.7381	2.09953
												AT2G13750	711.19	597.473	143.179	157.704	654.331	150.441	2.81646	2.18024
												AT4G27460	877.442	1076.3	225.705	227.795	976.87	226.75	2.99028	2.35746
												AT4G35400	221.67	266.956	51.7034	59.8691	244.313	55.7863	2.38972	1.75424
												AT5G01640	771.225	652.559	160.579	167.439	711.892	164.009	2.85302	2.21751
												AT2G40240	1071.4	1025.45	266.471	218.06	1048.43	242.266	3.02095	2.38608
												AT5G35280	157.016	33.8992	22.3717	17.0359	95.4575	19.7038	1.98434	1.31605
												AT1G56690	1667.14	1525.46	417.604	321.249	1596.3	369.427	3.20339	2.5687
												AT5G66120	697.336	906.802	185.933	185.935	802.069	185.934	2.90475	2.27169
												AT2G14650	2133.57	2169.55	502.617	498.909	2151.56	500.763	3.33295	2.7005
												AT1G02160	55.4174	67.7983	15.4116	11.195	61.6078	13.3033	1.79663	1.15544
												AT2G30360	1126.82	974.601	243.105	243.857	1050.71	243.481	3.0219	2.38825
												AT3G56960	905.151	1161.05	254.043	225.848	1033.1	239.945	3.01456	2.38192
												AT4G34135	919.005	1067.82	244.597	217.573	993.414	231.085	2.99757	2.36565
												AT2G07772	5735.7	5673.87	1374.61	1285.97	5704.79	1330.29	3.75632	3.12427
												AT2G30362	1126.82	983.075	246.088	243.37	1054.95	244.729	3.02364	2.39046
												AT4G08105	1219.18	1330.54	298.289	295.452	1274.86	296.87	3.1058	2.47403
												AT2G35387	4.61812	8.47479	0.994296	0.486741	6.54645	0.740519	0.877743	0.240679
												AT2G36030	461.812	377.128	89.4867	103.676	419.47	96.5812	2.62373	1.98937
												AT2G35615	748.135	792.393	181.459	177.66	770.264	179.56	2.8872	2.25662
												AT4G16530	2235.17	2207.68	551.834	484.794	2221.43	518.314	3.34683	2.71543
												AT5G13340	1320.78	1245.79	290.832	306.16	1283.29	298.496	3.10866	2.47639
												AT3G25590	2096.62	1940.73	464.336	477.006	2018.68	470.671	3.30528	2.67364
												AT4G25580	1228.42	1258.51	321.158	258.946	1243.46	290.052	3.09498	2.46397
												AT1G55060	92.3623	186.445	33.3089	30.1779	139.404	31.7434	2.14738	1.51512
												AT1G32590	3805.33	4084.85	953.53	893.656	3945.09	923.593	3.59617	2.96595
												AT2G12945	411.012	444.926	95.4524	102.702	427.969	99.0774	2.63243	2.00034
												AT5G52860	2304.44	2250.06	551.834	514.485	2277.25	533.16	3.3576	2.72767
												AT1G62500	891.296	762.731	198.859	184.962	827.014	191.91	2.91804	2.28536
												AT1G31220	1062.17	1190.71	256.528	270.628	1126.44	263.578	3.05209	2.42255
												AT1G48080	36.9449	16.9496	6.46293	3.89393	26.9473	5.17843	1.44634	0.790878
												AT3G56340	92.3623	59.3235	14.9144	17.0359	75.8429	15.9752	1.8856	1.22981
												AT1G16100	60.0355	84.7479	13.9201	18.0094	72.3917	15.9648	1.86565	1.22955
												AT1G63540	1353.11	1233.08	305.249	299.346	1293.09	302.297	3.11197	2.48187
												AT3G58165	18.4725	25.4244	4.97148	3.40719	21.9484	4.18933	1.36075	0.715112
												AT3G62245	55.4174	42.3739	14.4173	6.32763	48.8957	10.3725	1.69806	1.05585
												AT1G45229	544.938	525.437	122.796	126.553	535.187	124.674	2.72932	2.09925
												AT5G11225	18.4725	25.4244	3.48004	3.89393	21.9484	3.68698	1.36075	0.670893
												AT4G40030	55.4174	29.6618	10.9373	6.81437	42.5396	8.87582	1.63888	0.994573
												AT1G26235	32.3268	88.9853	15.4116	11.195	60.656	13.3033	1.78998	1.15544
												AT3G56085	83.1261	67.7983	19.3888	14.1155	75.4622	16.7521	1.88345	1.24925
												AT5G41480	554.174	656.796	143.676	140.668	605.485	142.172	2.78282	2.15586
												AT5G10430	951.332	1271.22	246.088	275.009	1111.28	260.548	3.04621	2.41755
												AT3G28590	387.922	355.941	98.4353	74.9581	371.931	86.6967	2.57163	1.94298
												AT5G13770	1200.71	1330.54	328.615	267.221	1265.63	297.918	3.10265	2.47555
												AT3G03430	36.9449	8.47479	4.47433	3.40719	22.7099	3.94076	1.37493	0.693794
												AT1G35230	711.19	817.817	190.408	167.926	764.503	179.167	2.88395	2.25567
												AT2G45340	1468.56	1546.65	368.387	342.666	1507.6	355.526	3.17858	2.55209
												AT4G02810	2382.95	2500.06	580.669	572.407	2441.51	576.538	3.38784	2.76158
												AT5G27230	1607.1	1601.73	375.347	381.605	1604.42	378.476	3.20559	2.57918
												AT4G04655	1228.42	1398.34	291.826	328.063	1313.38	309.945	3.11872	2.49268
												AT4G38560	863.588	805.105	204.328	188.369	834.346	196.348	2.92187	2.29523
												AT1G20440	1639.43	1474.61	371.37	361.648	1557.02	366.509	3.19257	2.56527
												AT3G61530	73.8899	101.697	14.9144	23.8503	87.7937	19.3824	1.94838	1.30925
												AT1G24530	849.733	779.681	212.282	170.359	814.707	191.321	2.91153	2.28403
												AT3G30665	55.4174	122.884	20.3831	18.0094	89.1509	19.1962	1.95497	1.30527
												AT1G57330	18.4725	25.4244	4.47433	3.89393	21.9484	4.18413	1.36075	0.714676
												AT3G63500	1459.32	1309.35	346.015	308.107	1384.34	327.061	3.14156	2.51595
												AT1G58889	2202.84	2267.01	532.943	525.193	2234.92	529.068	3.34946	2.72433
												AT4G08995	443.339	427.977	115.836	89.0736	435.658	102.455	2.64014	2.01475
												AT2G23290	1366.96	1512.75	339.552	343.639	1439.86	341.596	3.15862	2.53478
												AT5G17260	304.796	241.531	64.6293	62.7896	273.164	63.7094	2.43801	1.81097
												AT3G21475	106.217	84.7479	23.8631	19.4696	95.4823	21.6664	1.98445	1.35538
												AT3G53030	240.142	279.668	69.6007	51.5945	259.905	60.5976	2.41648	1.78956
												AT1G73500	1394.67	1169.52	301.272	305.187	1282.1	303.229	3.10826	2.4832
												AT1G49015	9.23623	25.4244	3.97718	2.4337	17.3303	3.20544	1.26317	0.623812
												AT3G11810	1052.93	1093.25	243.105	265.761	1073.09	254.433	3.03104	2.40728
												AT1G57260	9.23623	8.47479	1.98859	0	8.85551	0.994296	0.993679	0.29979
												AT2G18310	9.23623	42.3739	4.47433	6.32763	25.8051	5.40098	1.42822	0.806247
												AT5G54910	1584.01	1699.2	384.295	397.181	1641.6	390.738	3.21553	2.593
												AT5G61330	1934.99	1745.81	426.056	447.802	1840.4	436.929	3.26515	2.6414
												AT3G55735	0	8.47479	0	0	4.23739	0	0.719115	0
												AT2G45412	27.7087	4.23739	3.97718	0.973482	15.973	2.47533	1.22976	0.540996
												AT3G42716	369.449	415.265	93.4638	91.5073	392.357	92.4856	2.59479	1.97074
												AT1G38870	323.268	296.618	67.115	77.3918	309.943	72.2534	2.49268	1.86483
												AT1G12500	1579.4	1347.49	364.907	329.524	1463.44	347.215	3.16567	2.54185
												AT1G21170	1251.51	995.788	295.306	238.016	1123.65	266.661	3.05102	2.42759
												AT3G57780	789.698	855.954	208.305	183.501	822.826	195.903	2.91584	2.29425
												AT3G09230	1260.75	1000.03	256.031	280.363	1130.39	268.197	3.05361	2.43007
												AT1G56970	13.8543	21.187	1.98859	4.38067	17.5207	3.18463	1.26766	0.621657
												AT4G11870	147.78	59.3235	24.3603	21.9033	103.552	23.1318	2.01933	1.38259
												AT3G10405	120.071	105.935	22.3717	29.2045	113.003	25.7881	2.05692	1.42794
												AT3G51940	1380.82	1326.3	346.512	300.319	1353.56	323.416	3.1318	2.5111
												AT1G01300	1260.75	1182.23	279.397	306.16	1221.49	292.779	3.08725	2.46802
												AT5G16180	1690.23	1644.11	422.079	378.684	1667.17	400.382	3.22224	2.60356
												AT2G01950	2632.33	2894.14	730.311	600.152	2763.23	665.231	3.44157	2.82362
												AT2G14730	27.7087	50.8487	6.96007	9.73482	39.2787	8.34745	1.60508	0.970693
												AT1G50740	18.4725	8.47479	1.98859	2.92045	13.4736	2.45452	1.16058	0.538388
												AT2G33140	13.8543	8.47479	1.49144	1.94696	11.1646	1.7192	1.0851	0.434442
												AT5G20650	484.902	555.099	132.241	115.844	520	124.043	2.71684	2.09706
												AT1G15280	1080.64	1220.37	260.008	294.478	1150.5	277.243	3.06127	2.44442
												AT3G29610	240.142	241.531	54.1891	60.3559	240.837	57.2725	2.38352	1.76546
												AT3G19045	27.7087	25.4244	2.98289	6.81437	26.5665	4.89863	1.44038	0.770751
												AT2G42425	27.7087	0	1.98859	0.973482	13.8543	1.48104	1.17185	0.394633
												AT3G47410	845.115	923.752	213.774	214.166	884.434	213.97	2.94716	2.33238
												AT3G25030	609.591	766.968	155.607	177.174	688.28	166.391	2.8384	2.22373
												AT4G27520	997.513	1016.97	251.557	235.583	1007.24	243.57	3.00357	2.3884
												AT4G04155	9.23623	25.4244	2.48574	2.92045	17.3303	2.70309	1.26317	0.568565
												AT1G25410	812.788	639.847	193.888	155.27	726.317	174.579	2.86172	2.24447
												AT1G64390	1551.69	1635.63	407.164	364.569	1593.66	385.867	3.20267	2.58756
												AT1G54410	831.261	983.075	231.671	206.865	907.168	219.268	2.95817	2.34295
												AT4G01037	1177.62	1101.72	248.574	301.779	1139.67	275.177	3.05716	2.44119
												AT1G76790	438.721	398.315	100.921	99.7819	418.518	100.351	2.62275	2.00583
												AT3G57930	1514.74	1589.02	357.947	394.26	1551.88	376.103	3.19114	2.57646
												AT1G08190	1570.16	1678.01	428.045	358.241	1624.08	393.143	3.21088	2.59565
												AT2G06090	9.23623	8.47479	0.994296	0.973482	8.85551	0.983889	0.993679	0.297517
												AT2G35890	969.804	911.04	227.694	226.821	940.422	227.258	2.97378	2.35843
												AT2G07696	3177.26	3245.84	789.968	771.971	3211.55	780.97	3.50685	2.89319
												AT1G72150	1838.01	1627.16	432.022	408.862	1732.58	420.442	3.23895	2.62474
												AT1G29000	2974.07	3169.57	742.242	752.501	3071.82	747.372	3.48754	2.87412
												AT3G43175	1413.14	1339.02	356.952	310.054	1376.08	333.503	3.13896	2.5244
												AT4G02160	295.559	364.416	75.0694	84.2062	329.988	79.6378	2.51981	1.90654
												AT1G23920	1196.09	1004.26	264.483	267.707	1100.18	266.095	3.04186	2.42667
												AT2G10790	355.595	377.128	96.4467	80.3122	366.362	88.3795	2.56509	1.95124
												AT1G45190	0	25.4244	1.98859	1.94696	12.7122	1.96778	1.13711	0.472431
												AT1G69440	3560.57	3618.73	922.707	825.513	3589.65	874.11	3.55517	2.94206
												AT1G74453	221.67	266.956	58.1663	58.8956	244.313	58.531	2.38972	1.77474
												AT3G56350	27.7087	33.8992	6.96007	4.86741	30.8039	5.91374	1.50248	0.839713
												AT4G25585	18.4725	33.8992	6.96007	2.92045	26.1858	4.94026	1.43434	0.773805
												AT2G16160	27.7087	8.47479	1.98859	4.38067	18.0917	3.18463	1.28085	0.621657
												AT4G05588	138.543	93.2227	22.3717	31.6382	115.883	27.0049	2.06775	1.44723
												AT2G07715	4036.23	4148.41	974.907	1028.97	4092.32	1001.94	3.61208	3.00127
												AT5G10572	221.67	305.092	68.6064	57.9222	263.381	63.2643	2.42223	1.80797
												AT4G27990	683.481	686.458	174.996	159.164	684.97	167.08	2.8363	2.22552
												AT1G53540	688.099	775.443	192.893	164.518	731.771	178.706	2.86497	2.25456
												AT3G20850	725.044	919.515	223.219	177.174	822.279	200.197	2.91555	2.30362
												AT4G16680	1814.92	1830.55	477.759	415.677	1822.74	446.718	3.26096	2.651
												AT5G33402	1496.27	1516.99	358.941	380.631	1506.63	369.786	3.17829	2.56912
												AT1G70750	2507.64	2584.81	667.67	581.655	2546.22	624.663	3.40607	2.79634
												AT1G79790	720.426	771.206	185.933	179.607	745.816	182.77	2.87321	2.26428
												AT2G33660	46.1812	33.8992	9.44581	8.2746	40.0402	8.8602	1.61321	0.993886
												AT5G66330	877.442	860.191	206.316	219.033	868.817	212.675	2.93943	2.32975
												AT1G15230	540.32	711.882	162.07	145.049	626.101	153.56	2.79734	2.1891
												AT1G15710	951.332	847.479	224.711	215.626	899.405	220.169	2.95444	2.34472
												AT2G44370	798.934	881.378	214.271	198.104	840.156	206.187	2.92488	2.31636
												AT3G56880	1066.78	1059.35	255.534	267.221	1063.07	261.377	3.02697	2.41893
												AT5G14800	64.6536	67.7983	17.8973	12.6553	66.226	15.2763	1.82754	1.21156
												AT2G20721	41.563	55.0861	10.4401	10.2216	48.3246	10.3308	1.69306	1.05426
												AT2G32110	9.23623	0	0	0	4.61812	0	0.749591	0
												AT3G33530	1228.42	1279.69	336.569	280.363	1254.06	308.466	3.09866	2.49061
												AT3G52500	1320.78	1296.64	339.055	304.7	1308.71	321.877	3.11718	2.50904
												AT5G02550	794.316	885.615	219.739	193.236	839.966	206.488	2.92478	2.31699
												AT1G62333	595.737	635.609	151.63	150.403	615.673	151.017	2.79005	2.18189
												AT3G42670	1764.12	1661.06	426.056	416.65	1712.59	421.353	3.23391	2.62568
												AT1G35790	1085.26	1288.17	299.78	286.204	1186.71	292.992	3.07471	2.46834
												AT4G34480	1196.09	1131.38	276.414	296.912	1163.74	286.663	3.06623	2.45888
												AT2G06720	609.591	644.084	156.105	151.863	626.838	153.984	2.79785	2.19029
												AT3G43722	27.7087	33.8992	3.97718	8.76134	30.8039	6.36926	1.50248	0.867424
												AT5G27760	203.197	233.057	63.1378	41.8597	218.127	52.4988	2.3407	1.72834
												AT1G49952	364.831	305.092	80.538	82.746	334.962	81.642	2.52629	1.9172
												AT2G19380	997.513	1186.47	290.334	248.725	1091.99	269.53	3.03862	2.43221
												AT4G09380	1699.47	1639.87	422.079	403.995	1669.67	413.037	3.22289	2.61704
												AT1G56930	9.23623	8.47479	0.994296	1.46022	8.85551	1.22726	0.993679	0.347771
												AT5G14035	27.7087	55.0861	11.4344	6.32763	41.3974	8.88102	1.62734	0.994802
												AT1G16730	489.52	512.725	121.801	125.579	501.122	123.69	2.70081	2.09583
												AT2G28671	346.359	389.84	87.0009	92.9675	368.099	89.9842	2.56714	1.95897
												AT1G49240	258.614	194.92	51.7034	58.4089	226.767	55.0562	2.35749	1.74862
												AT5G11475	73.8899	105.935	17.4002	25.3105	89.9124	21.3554	1.95862	1.34938
												AT1G33102	18.4725	16.9496	2.98289	3.40719	17.711	3.19504	1.2721	0.622736
												AT5G57590	1173	1279.69	324.638	284.257	1226.35	304.447	3.08897	2.48494
												AT5G34833	1149.91	1067.82	262.991	285.717	1108.87	274.354	3.04527	2.43989
												AT5G37795	13.8543	12.7122	3.48004	1.94696	13.2833	2.7135	1.15483	0.569783
												AT2G32300	849.733	775.443	221.231	180.094	812.588	200.663	2.9104	2.30463
												AT2G43980	290.941	224.582	64.1321	61.8161	257.762	62.9741	2.4129	1.806
												AT4G11177	46.1812	38.1365	12.4287	6.81437	42.1589	9.62154	1.63507	1.02619
												AT5G40790	1006.75	1029.69	286.357	217.573	1018.22	251.965	3.00827	2.40306
												AT2G43460	27.7087	50.8487	10.4401	6.32763	39.2787	8.38387	1.60508	0.972382
												AT2G07745	346.359	266.956	76.5608	73.4979	306.657	75.0293	2.48807	1.88098
												AT1G71170	840.497	898.328	233.66	198.104	869.412	215.882	2.93973	2.33622
												AT1G42605	2442.98	2487.35	634.858	590.417	2465.17	612.637	3.39202	2.78791
												AT1G08340	1584.01	1817.84	407.661	439.527	1700.93	423.594	3.23094	2.62797
												AT4G03580	1376.2	1194.95	333.586	302.753	1285.57	318.17	3.10943	2.50402
												AT5G28500	1810.3	1915.3	496.154	430.766	1862.8	463.46	3.2704	2.66695
												AT5G36820	36.9449	16.9496	4.97148	5.35415	26.9473	5.16282	1.44634	0.789779
												AT5G33389	452.575	419.502	93.4638	121.198	436.039	107.331	2.64052	2.03475
												AT1G53110	1870.34	1762.76	460.359	442.934	1816.55	451.647	3.25949	2.65576
												AT2G07757	360.213	508.487	100.921	115.358	434.35	108.139	2.63884	2.03798
												AT2G24440	1487.03	1542.41	373.855	381.605	1514.72	377.73	3.18062	2.57833
												AT3G53330	637.3	839.004	179.968	187.882	738.152	183.925	2.86873	2.267
												AT1G60830	73.8899	33.8992	12.4287	12.1685	53.8945	12.2986	1.73953	1.12381
												AT1G48195	9.23623	16.9496	0.994296	3.40719	13.0929	2.20074	1.149	0.505251
												AT2G46250	1431.62	1271.22	369.878	301.779	1351.42	335.829	3.13111	2.52741
												AT3G18580	46.1812	131.359	23.8631	18.0094	88.7702	20.9363	1.95313	1.34116
												AT5G56030	2336.77	2237.34	533.44	609.886	2287.06	571.663	3.35947	2.7579
												AT2G01026	1403.91	1525.46	374.353	358.241	1464.68	366.297	3.16604	2.56502
												AT5G42820	1149.91	1237.32	296.3	301.293	1193.61	298.796	3.07723	2.47683
												AT3G18952	27.7087	55.0861	8.45152	10.7083	41.3974	9.57991	1.62734	1.02448
												AT2G45780	18.4725	33.8992	6.46293	4.38067	26.1858	5.4218	1.43434	0.807657
												AT5G06290	826.643	961.888	222.722	224.388	894.266	223.555	2.95195	2.35132
												AT3G01560	1196.09	1046.64	297.792	262.353	1121.36	280.073	3.05013	2.44882
												AT1G14160	50.7993	38.1365	8.94867	11.195	44.4679	10.0719	1.65771	1.04422
												AT5G52080	0	8.47479	0	0.486741	4.23739	0.24337	0.719115	0.0946005
												AT4G30960	1306.93	1334.78	339.055	323.196	1320.85	331.125	3.12118	2.5213
												AT5G53730	1736.41	1678.01	440.97	415.677	1707.21	428.324	3.23254	2.63278
												AT5G62220	1551.69	1364.44	374.353	356.294	1458.06	365.323	3.16407	2.56386
												AT5G64060	1025.22	1055.11	253.048	268.681	1040.17	260.865	3.01752	2.41808
												AT1G11440	858.97	779.681	209.796	200.051	819.325	204.924	2.91399	2.31371
												AT5G58180	392.54	385.603	96.4467	96.8614	389.071	96.6541	2.59114	1.98969
												AT3G26350	452.575	444.926	112.355	111.464	448.751	111.91	2.65297	2.05273
												AT5G55370	1103.73	983.075	251.557	271.115	1043.4	261.336	3.01887	2.41886
												AT5G58020	461.812	533.912	129.259	120.225	497.862	124.742	2.69798	2.09948
												AT3G32010	1025.22	944.939	245.591	247.751	985.08	246.671	2.99391	2.39388
												AT1G24880	2669.27	2440.74	682.584	602.098	2555.01	642.341	3.40756	2.80844
												AT4G28520	826.643	796.63	198.362	208.812	811.636	203.587	2.9099	2.31088
												AT1G57760	0	16.9496	0.994296	0.973482	8.47479	0.983889	0.97657	0.297517
												AT1G76720	2895.56	2911.09	722.853	740.333	2903.32	731.593	3.46305	2.86486
												AT1G02170	674.245	550.861	160.579	145.536	612.553	153.057	2.78785	2.18768
												AT1G67630	808.17	728.832	182.453	202.971	768.501	192.712	2.88621	2.28716
												AT1G57320	9.23623	16.9496	3.48004	0.973482	13.0929	2.22676	1.149	0.508767
												AT1G26860	36.9449	8.47479	3.97718	3.89393	22.7099	3.93556	1.37493	0.693336
												AT5G54640	64.6536	42.3739	12.9259	11.195	53.5138	12.0604	1.73651	1.11596
												AT4G04150	69.2717	84.7479	17.4002	18.4962	77.0098	17.9482	1.89215	1.27757
												AT5G24655	480.284	487.3	124.784	117.305	483.792	121.044	2.68556	2.08652
												AT2G12060	1334.64	1127.15	302.266	316.382	1230.89	309.324	3.09057	2.49182
												AT3G10035	18.4725	16.9496	3.97718	2.92045	17.711	3.44882	1.2721	0.648244
												AT1G57660	64.6536	110.172	18.3945	23.8503	87.4129	21.1224	1.94652	1.34483
												AT1G32360	1182.24	1194.95	326.129	272.575	1188.59	299.352	3.0754	2.47763
												AT4G23915	27.7087	21.187	4.97148	5.35415	24.4478	5.16282	1.40565	0.789779
												AT2G39860	36.9449	50.8487	11.9316	8.2746	43.8968	10.1031	1.65222	1.04544
												AT3G33072	2230.55	2186.5	465.828	645.418	2208.52	555.623	3.3443	2.74556
												AT3G18930	1366.96	1144.1	338.558	294.478	1255.53	316.518	3.09917	2.50177
												AT5G42880	2341.38	2440.74	626.407	584.576	2391.06	605.491	3.37877	2.78282
												AT4G19290	18.4725	25.4244	6.46293	1.94696	21.9484	4.20494	1.36075	0.716416
												AT1G57220	23.0906	4.23739	2.48574	1.94696	13.664	2.21635	1.16625	0.507364
												AT2G33175	27.7087	42.3739	7.95437	7.78785	35.0413	7.87111	1.5568	0.947978
												AT2G07769	281.705	254.244	62.6407	70.5774	267.974	66.609	2.42971	1.83
												AT3G04260	1777.97	1813.6	451.41	458.51	1795.79	454.96	3.2545	2.65893
												AT5G37540	1851.86	1834.79	480.245	453.643	1843.33	466.944	3.26584	2.67019
												AT3G50320	794.316	754.256	199.854	191.289	774.286	195.571	2.88946	2.29352
												AT5G33252	2087.39	2279.72	562.274	544.176	2183.55	553.225	3.33936	2.74369
												AT1G12060	392.54	453.401	100.424	112.437	422.971	106.431	2.62734	2.03113
												AT1G06120	36.9449	33.8992	9.94296	5.84089	35.422	7.89193	1.56136	0.948996
												AT1G03495	946.714	813.58	241.117	203.944	880.147	222.531	2.94505	2.34934
												AT3G61755	50.7993	55.0861	8.94867	15.089	52.9427	12.0188	1.73193	1.11457
												AT5G55056	0	8.47479	0.497148	0	4.23739	0.248574	0.719115	0.0964143
												AT5G06110	1450.09	1178	362.421	302.266	1314.04	332.344	3.11894	2.52289
												AT3G56570	849.733	1025.45	230.18	246.291	937.591	238.235	2.97248	2.37883
												AT1G50530	36.9449	50.8487	10.4401	10.2216	43.8968	10.3308	1.65222	1.05426
												AT5G35146	13.8543	59.3235	9.94296	6.32763	36.5889	8.1353	1.57506	0.960723
												AT5G66700	711.19	822.054	211.288	179.607	766.622	195.448	2.88515	2.29325
												AT4G39360	581.883	639.847	178.476	130.933	610.865	154.705	2.78666	2.1923
												AT5G41240	1302.31	1173.76	322.152	307.62	1238.03	314.886	3.09308	2.49953
												AT4G14220	2013.5	1783.94	500.628	464.351	1898.72	482.489	3.27869	2.68439
												AT1G47450	36.9449	8.47479	4.47433	2.92045	22.7099	3.69739	1.37493	0.671857
												AT3G22310	923.623	889.853	232.665	228.768	906.738	230.717	2.95796	2.36496
												AT4G30590	55.4174	46.6113	10.9373	11.6818	51.0144	11.3095	1.71612	1.09024
												AT2G39000	157.016	80.5105	14.4173	35.5321	118.763	24.9747	2.07832	1.41455
												AT4G18080	1015.99	1440.71	333.089	291.558	1228.35	312.324	3.08968	2.49599
												AT5G60285	13.8543	25.4244	2.98289	5.35415	19.6394	4.16852	1.3147	0.713366
												AT1G61260	1320.78	1220.37	306.74	340.719	1270.58	323.73	3.10434	2.51152
												AT2G23720	1584.01	1622.92	419.593	399.614	1603.47	409.604	3.20533	2.61342
												AT4G00080	96.9804	59.3235	20.3831	17.0359	78.152	18.7095	1.89846	1.29468
												AT1G32190	1607.1	1923.78	435.999	468.731	1765.44	452.365	3.2471	2.65645
												AT3G55340	872.824	970.363	230.18	240.937	921.594	235.558	2.96501	2.37394
												AT2G33735	429.485	398.315	104.898	105.136	413.9	105.017	2.61794	2.02538
												AT5G15690	558.792	584.76	154.116	138.234	571.776	146.175	2.75798	2.16783
												AT4G36040	632.682	593.235	151.63	160.624	612.959	156.127	2.78814	2.19625
												AT1G36120	1851.86	2008.52	518.028	471.165	1930.19	494.597	3.28583	2.69513
												AT3G62475	106.217	127.122	25.3546	31.1514	116.669	28.253	2.07066	1.46617
												AT3G11450	1182.24	1233.08	323.146	296.425	1207.66	309.786	3.0823	2.49246
												AT5G56010	1741.03	1750.04	456.382	441.474	1745.54	448.928	3.24218	2.65314
												AT4G07408	9.23623	8.47479	0.497148	1.46022	8.85551	0.978685	0.993679	0.296377
												AT5G04710	757.371	644.084	183.945	174.253	700.727	179.099	2.84617	2.25551
												AT4G05320	540.32	610.185	166.047	127.039	575.252	146.543	2.76061	2.16892
												AT4G09980	2327.53	2389.89	667.67	544.176	2358.71	605.923	3.37286	2.78313
												AT5G53815	18.4725	8.47479	0.497148	3.40719	13.4736	1.95217	1.16058	0.470141
												AT1G08050	1357.73	1457.66	355.958	369.436	1407.69	362.697	3.14882	2.56074
												AT1G36720	2272.11	2504.3	627.401	602.585	2388.21	614.993	3.37825	2.78958
												AT1G67590	1607.1	1504.27	421.582	378.684	1555.69	400.133	3.1922	2.60329
												AT1G34110	1759.5	1754.28	457.873	448.288	1756.89	453.081	3.24499	2.65713
												AT5G61150	1745.65	2017	522.005	449.262	1881.32	485.634	3.27469	2.6872
												AT1G51250	0	25.4244	2.98289	0.973482	12.7122	1.97819	1.13711	0.473952
												AT4G25110	655.772	830.529	186.928	196.643	743.151	191.786	2.87166	2.28507
												AT4G19380	1777.97	1415.29	430.033	390.366	1596.63	410.2	3.20348	2.61405
												AT1G80310	544.938	584.76	139.699	150.89	564.849	145.294	2.7527	2.16523
												AT4G20500	46.1812	59.3235	13.9201	10.7083	52.7523	12.3142	1.7304	1.12432
												AT3G51730	364.831	389.84	101.418	92.4808	377.336	96.9495	2.57788	1.991
												AT5G50380	1523.98	1228.84	362.918	347.533	1376.41	355.226	3.13906	2.55173
												AT5G11320	1269.98	885.615	264.483	289.124	1077.8	276.803	3.03294	2.44374
												AT1G32570	212.433	275.431	60.6521	64.2498	243.932	62.4509	2.38905	1.80244
												AT3G48344	175.488	241.531	59.6578	47.2139	208.51	53.4358	2.3212	1.73588
												AT5G51330	1376.2	1415.29	369.381	353.861	1395.74	361.621	3.14512	2.55945
												AT3G06780	424.867	533.912	125.778	121.198	479.389	123.488	2.68159	2.09513
												AT2G06100	83.1261	33.8992	12.4287	15.089	58.5126	13.7588	1.77461	1.16905
												AT2G36100	568.028	436.452	136.716	120.712	502.24	128.714	2.70178	2.11299
												AT3G12190	1667.14	1428	390.758	410.323	1547.57	400.54	3.18993	2.60373
												AT4G02487	9.23623	8.47479	0.497148	1.46022	8.85551	0.978685	0.993679	0.296377
												AT3G50080	1163.77	1161.05	317.18	285.23	1162.41	301.205	3.06573	2.4803
												AT2G14820	1145.29	1190.71	298.289	307.62	1168	302.955	3.06781	2.48281
												AT3G42057	157.016	135.597	35.2975	37.479	146.306	36.3883	2.16822	1.57274
												AT3G43460	1390.05	1457.66	395.233	343.639	1423.86	369.436	3.15377	2.56871
												AT1G14740	1593.25	1550.89	398.216	417.624	1572.07	407.92	3.19675	2.61164
												AT1G03022	27.7087	21.187	6.46293	3.40719	24.4478	4.93506	1.40565	0.773425
												AT3G20680	1625.58	1415.29	419.096	369.923	1520.43	394.509	3.18225	2.59716
												AT1G39110	1209.95	1237.32	322.152	313.461	1223.63	317.807	3.08801	2.50353
												AT2G28900	120.071	105.935	28.3374	27.7442	113.003	28.0408	2.05692	1.46301
												AT3G62590	979.041	1178	289.34	272.088	1078.52	280.714	3.03323	2.44981
												AT3G54910	87.7442	122.884	28.8346	23.8503	105.314	26.3424	2.02659	1.43684
												AT3G32475	170.87	144.071	34.3032	44.2934	157.471	39.2983	2.19995	1.60529
												AT4G26455	1343.87	1343.25	358.941	340.232	1343.56	349.586	3.12858	2.5448
												AT4G16630	2142.81	2453.45	613.481	582.629	2298.13	598.055	3.36156	2.77747
												AT4G12620	1685.61	1809.37	484.719	425.898	1747.49	455.309	3.24266	2.65926
												AT2G01029	1168.38	961.888	277.409	274.035	1065.14	275.722	3.02781	2.44204
												AT5G13910	609.591	788.155	196.871	166.952	698.873	181.911	2.84502	2.26224
												AT1G32620	32.3268	42.3739	8.94867	8.76134	37.3504	8.855	1.58377	0.993657
												AT2G26120	369.449	347.466	101.418	82.746	358.458	92.0821	2.55565	1.96887
												AT1G03570	18.4725	16.9496	5.46863	1.94696	17.711	3.7078	1.2721	0.672818
												AT5G13980	1094.49	1055.11	289.34	271.601	1074.8	280.471	3.03173	2.44943
												AT1G62970	969.804	1000.03	273.929	240.45	984.915	257.189	2.99384	2.41194
												AT3G09200	272.469	203.395	59.6578	61.3294	237.932	60.4936	2.37827	1.78883
												AT1G70610	193.961	182.208	41.2633	54.515	188.084	47.8891	2.27666	1.68921
												AT5G38910	27.7087	8.47479	2.48574	4.38067	18.0917	3.4332	1.28085	0.646718
												AT1G52640	1094.49	1055.11	309.723	252.619	1074.8	281.171	3.03173	2.45051
												AT3G56030	1029.84	1000.03	283.374	247.751	1014.93	265.563	3.00686	2.4258
												AT3G43681	267.851	313.567	77.5551	73.0111	290.709	75.2831	2.46495	1.88243
												AT4G24700	868.206	762.731	215.265	210.759	815.468	213.012	2.91194	2.33044
												AT1G56990	27.7087	0	0.994296	2.92045	13.8543	1.95737	1.17185	0.470906
												AT2G41230	544.938	618.66	165.053	139.208	581.799	152.131	2.76552	2.18506
												AT1G44840	882.06	983.075	246.585	242.884	932.568	244.735	2.97015	2.39047
												AT3G48560	1223.8	1224.61	329.609	312.974	1224.2	321.292	3.08821	2.50825
												AT5G35775	1496.27	1737.33	444.948	402.535	1616.8	423.741	3.20892	2.62812
												AT1G40100	36.9449	33.8992	6.96007	7.78785	35.422	7.37396	1.56136	0.922931
												AT3G61415	979.041	1110.2	288.843	259.433	1044.62	274.138	3.01937	2.43955
												AT1G28740	36.9449	21.187	7.45722	6.32763	29.0659	6.89243	1.47807	0.897211
												AT4G06728	64.6536	84.7479	26.846	8.76134	74.7008	17.8037	1.8791	1.27424
												AT2G34100	3228.06	3220.42	887.906	807.016	3224.24	847.461	3.50856	2.92863
												AT5G42380	526.465	631.372	154.613	149.429	578.918	152.021	2.76337	2.18475
												AT2G04990	1593.25	1355.97	369.878	403.995	1474.61	386.937	3.16897	2.58876
												AT1G72810	835.879	690.695	208.802	190.802	763.287	199.802	2.88326	2.30277
												AT2G28240	1200.71	1224.61	349.495	287.177	1212.66	318.336	3.0841	2.50425
												AT2G17880	595.737	669.508	172.51	159.651	632.623	166.081	2.80183	2.22293
												AT4G08830	1824.16	1512.75	454.393	421.518	1668.45	437.955	3.22257	2.64242
												AT5G64370	83.1261	110.172	20.8802	27.7442	96.6492	24.3122	1.98967	1.40333
												AT3G54240	32.3268	25.4244	5.46863	5.84089	28.8756	5.65476	1.47532	0.823132
												AT3G50890	1219.18	1271.22	326.129	330.01	1245.2	328.07	3.09559	2.51729
												AT4G08138	1925.75	1851.74	503.611	489.661	1888.75	496.636	3.2764	2.69691
												AT2G07728	4599.64	4788.26	1249.83	1230.97	4693.95	1240.4	3.67163	3.09391
												AT1G31970	1357.73	1283.93	340.049	355.808	1320.83	347.928	3.12118	2.54274
												AT1G57070	4.61812	8.47479	1.49144	0	6.54645	0.745722	0.877743	0.241975
												AT2G12977	9.23623	8.47479	0.994296	0.486741	8.85551	0.740519	0.993679	0.240679
												AT3G27555	87.7442	135.597	30.8232	26.7707	111.67	28.797	2.05181	1.47417
												AT4G36510	18.4725	42.3739	3.97718	9.73482	30.4232	6.856	1.49725	0.895202
												AT2G07718	2382.95	2211.92	535.926	675.596	2297.43	605.761	3.36143	2.78302
												AT4G39880	623.446	533.912	149.642	154.297	578.679	151.969	2.76319	2.1846
												AT5G03452	120.071	122.884	30.326	32.1249	121.478	31.2255	2.08806	1.5082
												AT1G43200	2152.04	2245.82	607.018	555.371	2198.93	581.195	3.34241	2.76507
												AT5G28442	272.469	279.668	83.5209	60.3559	276.068	71.9384	2.44259	1.86296
												AT4G00872	18.4725	25.4244	2.98289	6.32763	21.9484	4.65526	1.36075	0.752453
												AT3G07120	812.788	860.191	220.237	221.467	836.49	220.852	2.92298	2.34606
												AT1G03520	452.575	516.962	130.75	124.606	484.769	127.678	2.68643	2.1095
												AT4G06720	794.316	970.363	241.117	221.954	882.34	231.535	2.94613	2.36649
												AT1G72350	521.847	614.422	144.173	156.244	568.135	150.208	2.75522	2.17958
												AT1G79550	350.977	381.365	89.4867	103.189	366.171	96.3379	2.56487	1.98828
												AT5G13520	1214.56	1271.22	362.918	295.452	1242.89	329.185	3.09478	2.51876
												AT5G55820	1736.41	1915.3	479.251	492.095	1825.86	485.673	3.2617	2.68724
												AT1G19371	0	16.9496	0.994296	0.973482	8.47479	0.983889	0.97657	0.297517
												AT2G46850	1214.56	1351.73	342.038	340.719	1283.15	341.378	3.10861	2.53451
												AT1G30690	2646.18	2533.96	689.544	687.278	2590.07	688.411	3.41348	2.83848
												AT1G36460	766.607	834.767	215.762	208.812	800.687	212.287	2.904	2.32896
												AT5G51070	845.115	792.393	238.134	195.67	818.754	216.902	2.91368	2.33826
												AT1G76810	2567.67	2487.35	659.218	685.331	2527.51	672.275	3.40286	2.82819
												AT2G36340	1052.93	1266.98	302.763	315.408	1159.96	309.086	3.06482	2.49148
												AT5G19790	175.488	144.071	39.7718	42.8332	159.78	41.3025	2.20623	1.62637
												AT2G06220	1251.51	1178	313.203	332.444	1214.75	322.824	3.08485	2.51031
												AT4G35140	517.229	584.76	148.15	144.562	550.995	146.356	2.74193	2.16837
												AT3G30645	55.4174	16.9496	6.96007	8.76134	36.1835	7.8607	1.57035	0.947468
												AT5G35100	951.332	1101.72	302.763	242.884	1026.53	272.823	3.01179	2.43747
												AT5G16940	18.4725	29.6618	3.97718	6.81437	24.0671	5.39578	1.3991	0.805893
												AT1G65350	1505.51	1711.91	427.05	431.252	1608.71	429.151	3.20675	2.63362
												AT3G52115	1080.64	1118.67	300.277	285.717	1099.66	292.997	3.04165	2.46834
												AT4G09146	974.422	923.752	260.008	245.317	949.087	252.663	2.97776	2.40426
												AT4G28860	83.1261	93.2227	22.3717	22.3901	88.1744	22.3809	1.95024	1.36886
												AT1G48990	563.41	601.71	175.493	133.367	582.56	154.43	2.76609	2.19154
												AT3G17160	1265.36	1364.44	376.341	324.656	1314.9	350.499	3.11922	2.54592
												AT3G03456	13.8543	16.9496	3.97718	1.46022	15.402	2.7187	1.2149	0.570392
												AT2G11110	392.54	394.078	96.4467	110.977	393.309	103.712	2.59584	2.02
												AT3G17020	133.925	161.021	46.7319	30.1779	147.473	38.4549	2.17165	1.5961
												AT1G28815	36.9449	21.187	6.46293	6.81437	29.0659	6.63865	1.47807	0.883017
												AT1G22400	1140.67	1063.59	305.249	283.283	1102.13	294.266	3.04263	2.47021
												AT1G66310	27.7087	8.47479	3.48004	3.89393	18.0917	3.68698	1.28085	0.670893
												AT2G42550	92.3623	67.7983	23.366	16.5492	80.0803	19.9576	1.90892	1.32134
												AT3G42535	604.973	656.796	157.596	178.634	630.885	168.115	2.80064	2.22818
												AT4G06567	572.646	457.639	138.207	134.827	515.142	136.517	2.71277	2.13836
												AT3G09505	0	8.47479	0.497148	0.486741	4.23739	0.491944	0.719115	0.173753
												AT5G01720	826.643	847.479	243.603	203.944	837.061	223.774	2.92328	2.35175
												AT4G06704	1667.14	1580.55	444.948	424.925	1623.84	434.936	3.21081	2.63942
												AT4G08970	683.481	847.479	215.265	194.21	765.48	204.737	2.8845	2.31331
												AT2G45040	637.3	728.832	167.042	197.617	683.066	182.329	2.8351	2.26323
												AT5G32519	27.7087	84.7479	11.9316	15.089	56.2283	13.5103	1.75761	1.16168
												AT4G35980	9.23623	38.1365	6.46293	3.40719	23.6864	4.93506	1.39246	0.773425
												AT5G48890	457.193	427.977	127.27	108.543	442.585	117.907	2.64698	2.07521
												AT4G06738	46.1812	122.884	23.8631	18.9829	84.5328	21.423	1.93213	1.35069
												AT4G29200	849.733	699.17	198.859	213.679	774.452	206.269	2.88955	2.31653
												AT3G43521	73.8899	25.4244	10.4401	14.1155	49.6571	12.2778	1.70464	1.12313
												AT3G10810	614.209	610.185	157.596	169.873	612.197	163.734	2.7876	2.21678
												AT4G02430	106.217	237.294	45.2405	44.2934	171.755	44.7669	2.23743	1.66055
												AT4G17587	424.867	338.992	103.407	99.2951	381.929	101.351	2.58312	2.01009
												AT3G32425	1062.17	1084.77	291.826	282.31	1073.47	287.068	3.03119	2.45949
												AT5G33050	974.422	1004.26	267.963	262.84	989.342	265.401	2.99579	2.42554
												AT5G63790	147.78	144.071	28.3374	47.2139	145.926	37.7757	2.1671	1.58856
												AT1G35645	32.3268	76.2731	17.4002	9.24808	54.3	13.3241	1.74272	1.15607
												AT1G76820	2350.62	2563.62	675.624	648.339	2457.12	661.982	3.3906	2.8215
												AT2G15480	2027.35	2288.19	599.063	563.646	2157.77	581.355	3.33421	2.76519
												AT5G25955	55.4174	8.47479	7.95437	6.32763	31.9461	7.141	1.5178	0.910678
												AT5G62440	1265.36	1105.96	315.192	320.762	1185.66	317.977	3.07433	2.50376
												AT1G75150	1801.07	1550.89	473.285	427.359	1675.98	450.322	3.22453	2.65449
												AT5G34394	50.7993	42.3739	10.4401	10.7083	46.5866	10.5742	1.67748	1.06349
												AT3G45350	41.563	42.3739	6.96007	13.142	41.9685	10.051	1.63315	1.0434
												AT2G42520	868.206	898.328	248.077	227.795	883.267	237.936	2.94658	2.37828
												AT3G16857	1468.56	1110.2	368.884	323.683	1289.38	346.283	3.11072	2.54068
												AT2G07794	512.611	478.826	119.316	146.509	495.718	132.912	2.69611	2.12682
												AT3G57310	9.23623	8.47479	0	1.94696	8.85551	0.973482	0.993679	0.295233
												AT5G03710	4027	3783.99	951.044	1155.04	3905.5	1053.04	3.59179	3.02286
												AT2G14780	36.9449	25.4244	8.45152	5.84089	31.1846	7.1462	1.50765	0.910955
												AT5G38378	9.23623	8.47479	1.49144	0.973482	8.85551	1.23246	0.993679	0.348784
												AT1G54930	378.686	364.416	102.91	96.3747	371.551	99.6422	2.57119	2.00278
												AT5G27020	641.918	656.796	170.025	181.068	649.357	175.546	2.81315	2.24686
												AT2G13422	161.634	144.071	46.2348	34.5586	152.853	40.3967	2.18711	1.61697
												AT2G16220	258.614	161.021	63.635	47.7006	209.818	55.6678	2.32391	1.75334
												AT5G03445	27.7087	38.1365	7.45722	9.24808	32.9226	8.35265	1.53049	0.970935
												AT3G58900	632.682	593.235	155.11	176.687	612.959	165.899	2.78814	2.22245
												AT2G19490	115.453	118.647	27.3431	34.0719	117.05	30.7075	2.07207	1.50116
												AT4G24230	808.17	737.307	213.277	205.891	772.738	209.584	2.88859	2.32343
												AT2G07815	1782.59	1906.83	472.788	530.548	1844.71	501.668	3.26616	2.70128
												AT1G67220	1694.85	1711.91	487.702	439.04	1703.38	463.371	3.23157	2.66687
												AT2G32630	1523.98	1669.53	469.805	400.101	1596.76	434.953	3.20351	2.63944
												AT3G61715	9.23623	29.6618	5.96578	2.4337	19.449	4.19974	1.31067	0.715982
												AT2G05710	1228.42	1203.42	354.467	306.647	1215.92	330.557	3.08526	2.52056
												AT4G34975	41.563	25.4244	11.9316	3.89393	33.4937	7.91274	1.53774	0.950011
[truncated: 23,080 more rows]

[truncated: 20 more sheets: Fig4f_distance between orign, Fig4g_R-loop on origins, Fig5b,5d,5f_S phase progression, Fig7d_root length, Fig8b_root length, Fig8c_S9.6 slot blot, Fig8f_root length, FigS1b_root length, FigS1d_S9.6 & γH2AX IF, FigS2d_DRIP-qPCR, FigS2e_R-loop dynamic genes, FigS6d,6f_root length, FigS7b_root length, FigS8c_DRIP-qPCR, FigS9b_root length, FigS9d_slot blot, FigS10b_S phase progression, FigS11d_root length, FigS13b_root length, FigS13d_root length ratio]
